# Supplementary material for: Brain-Only Versus GI-Only Synucleinopathy: A Comprehensive Autopsy Study With Both IHC and SAA
Source: medRxiv. 2026 Mar 24:2026.03.18.26348355. Preprint. [Version 1] doi: 10.64898/2026.03.18.26348355 (PMC13042094; doi:10.64898/2026.03.18.26348355)
Supplement: Supplement 1 [file media-1.xlsx]

## Sheet: Full data
Subject #	expired_age	gender	race	ApoE	PMI	BrainWgt	last_mmse_test_score	last_mmse_interval_before_death	motor_updrs_score_on	motor_updrs_score_off	motor_updrs_score_months_prior_to_death	bmi_mean_score	neurological_dx	PathDXSummary	BodyPathDXSummary	ILBD	Control	LBS	MCI	dementia_nos	PD	DLB	AD	VAD	PSP	ARG	ARTAG	FTLD-TDP	TDP-43	PARKINSONISM-NOS	PlaqueTotal	Plaque density	TangleTotal	Braak score	ThalPhase	NIA-AA	NIA-R	sn_depigmentation	Unified LB Stage	obt	brain_stem_ix_x	brain_stem_lc	brain_stem_sn	bf_amygdala	bf_trans	bf_cing	nctx_temporal	nctx_frontal	nctx_parietal
1	Over 89	2	1	3/3	3	990	30	7		14	7	18.55	Control	Control; Neurofibrillary tangles, mesial temporal lobe: Cerebral white matter rarefaction; Lacunar-sized subacute infarction, right frontal pole; Old hemorrhagic microscopic cortical infarct, left superior parietal lobule	Bilateral pleural effusions (500 mL); Neutrophils in terminal airway of lung, clinical history of pneumonia; Cardiomegaly; Extensive scarring of right ventricular and left ventricular apices, consistent with remote infarction; Mild coronary atherosclerosis; Mild calcification, aortic valve; Severe calcific aortic atherosclerosis; Hepatic atrophy; Bilateral renal atrophy, benign arteriolar nephros…	no	yes	no	no	no	no	no	no	no	no	no		no		no	0	zero	7.5	IV	Phase 0 (A0)		Criteria not met	1	0. No Lewy bodies	0	0	0	0	0	0	0	0	0	0
2	86-89	2	1	3/3	2.62	980	27	4		4	4	22.2	Mild Cognitive Impairment	Primary age-related tauopathy; Cerebral white matter rarefaction; Old cortical microscopic infarcts, middle temporal gyrus and inferior occipital association cortex; Single microscopic focus of cortical sclerosis, cerebellum; Non-specific glial tauopathy, frontal lobe, insula and mesial temporal lobe; Argyrophilic grains, amgydala	Moderately differentiated adenocarcinoma of pancreas with liver metastasis; Severe atherosclerotic stenosis, coronary arteries; Moderate and severe calcification, mitral and aortic valves; Cardiomegaly; Moderate to severe atherosclerosis, thoracic and abdominal aorta; Hepatic steatosis, mild; Multiple benign renal cortical cysts, bilateral; Mild arteriolar nephrosclerosis, kidneys; Multinodular g…	no	yes	no	yes	no	no	no	no	no	no	yes	1	undx	no	no	0	zero	7.5	IV	Phase 0 (A0)	Not AD	Criteria not met	1	0. No Lewy bodies	0	0	0	0	0	0	0	0	0	0
3	Over 89	2	1	3/3	5.48	1107	26	25		34	25	29.56	vascular cognitive impairment	Mild cognitive impairment (history); Vascular cognitive impairment; Cerebral white matter rarefaction; Old microscopic infarcts, left insular cortex, left amygdala and left putamen; Old microscopic hemorrhage, left putamen; Neurofibrillary tangles, argyrophilic grains and non-specific glial tauopathy, mesial temporal lobe; Rare focal microabscesses, probable agonal marantic emboli	Adenocarcinoma of liver, favor cholangiocarcinoma; Hepatic steatosis, mild; Lung nodule, gross only; Pleural effusion, right; Severe atherosclerotic stenosis, left coronary artery; Severe calcification, mitral and aortic valves, moderate and mild in tricuspid and pulmonary valves; Cardiomegaly; Severe atherosclerosis, aorta; Diverticulosis, colon; Adrenal glands not identified (confirmed medical …	no	yes	no	yes	no	no	no	no	no	no	yes	1	undx	no	no	0	zero	6.5	IV	Phase 0 (A0)	Not AD	Criteria not met	0	0. No Lewy bodies	0	0	0	0	0	0	0	0	0	0
4	Over 89	1	1	3/3	3	1226	30	79		13	61	24.98	Control	Control; Normal aging changes; Cerebral white matter rarefaction	Hypercellular bone marrow consistent with history of myelodysplasia; Cardiac hypertrophy; Pericardial effusion; Marked calcific atherosclerosis, aorta; Benign renal cortical cysts, bilateral; Renal calculi, left; Sigmoid colon diverticulosis; Hepatic atrophy; Splenomegaly; Scoliosis, thoracolumbar; Pancreatic neuroendocrine neoplasm, tail of pancreas, 0.9 cm. diameter; Benign prostatic hyperplasi…	no	yes	no	no	no	no	no	no	no	no	no		no	no	no	0	zero	1	I	Phase 0 (A0)	Not AD	not AD	0	0. No Lewy bodies	0	0	0	0	0	0	0	0	0	0
5	86-89	1	1	3/3	2.63	1439	29	4		3	6	29.16	Control	Cerebral white matter rarefaction, parietal lobe; Old cortical microscopic infarct, left middle frontal gyrus; Old lacunar-sized infarct, left precentral gyrus white matter; Old lacunar-sized infarct, left cerebellar cortex; Neurofibrillary tangles, mesial temporal lobe	Cardiomegaly with interstitial fibrosis and myocyte hypertrophy ; Moderate atherosclerosis, coronary arteries; Severe calcification, mitral and aortic valves, moderate in tricuspid and pulmonary valves ; Pericardial adhesions ; Aortic atherosclerosis and medial degeneration ; Pulmonary vascular congestion. Recanalized thrombi ; Bilateral pleural effusion, 750 ml ; Ascites, 2,000 ml ; Hepatic cent…	no	yes	no	no	no	no	no	no	no	no	no	0	no	no	no	0	zero	4.5	IV	Phase 0 (A0)	Not AD	Criteria not met	0	0. No Lewy bodies	0	0	0	0	0	0	0	0	0	0
6	Over 89	2	1	3/3	5.05	1046	27	7		13	7	21.64	Control	Control; Microscopic changes of Alzheimer's disease, insufficient for diagnosis; Cerebral white matter rarefaction; Subacute microscopic infarcts (2), lateral occipital cortex; Argyrophilic grains and non-specific glial tauopathy, amgydala	Cachexia ; Pulmonary infarct, left upper lobe; Emphysema; Pleural adhesions, right; Healed granulomatous disease, peribronchial lymph nodes ; Small bowel ischemia, ileum ; Jejunal lymphangioma ; Chronic gastritis with focal intestinal metaplasia; Benign ulceration of rectum,? fecal impaction; Generalized atherosclerosis ; Arterial nephrosclerosis with renal atrophy; Bilateral renal cysts, benign …	no	yes	no	no	no	no	no	no	no	no	yes	1	undx	undx	no	14.5	moderate	7.5	IV	Phase 4 (A3)	Intermediate ADNC	Criteria not met	0	0. No Lewy bodies	0	0	0	0	0	0	0	0	0	0
7	86-89	2	1	3/4	1.25	934	29	2		6	1	24.01	Control	Control; Metastatic cancer, left thalamus (history of primary lung cancer); Microscopic changes of Alzheimer's disease, insufficient for diagnosis; Cerebral white matter rarefaction, parietal lobes	Metastatic non-small cell carcinoma (see comment), involving: a.Liver, extensive, with lymph-vascular invasion,b. Pulvinar of left thalamus; Reported history of small cell lung cancer, status post left lung pneumonectomy; Acute bronchopneumonia; Acute herpetic esophagitis; Acute colitis and ileitis; Reported history of “grade 1 bladder cancer,” status post transurethral resection; Atherosclerosis…	no	yes	no	no	no	no	no	no	no	no	no		no		no	14	moderate	3.5	II			Criteria not met	0	0. No Lewy bodies	0	0	0	0	0	0	0	0	0	0
8	Over 89	2	1	3/3	3.12	1169	29	21		0	22	29.88	Control	Control (history); Small old infarct, right precentral gyrus and insula (2.25 cc); Old, lacunar-sized infarct, left lateral occipital lobe white matter; Old microscopic infarct, left cerebellar white matter; Incidental Lewy body disease; Neurofibrillary tangles, mesial temporal lobe	Acute bronchopneumonia, severe, right lower lobe; Pleural effusion, right; Cardiomegaly with cardiac myocyte hypertrophy, consistent with history of congestive heart failure; Pericardial adhesions; Severe atherosclerotic stenosis, coronary arteries; Severe calcification, aortic and mitral valves, mild in tricuspid and pulmonary valves; Calcific atherosclerosis, thoracic and abdominal aorta; Mild …	yes	yes	yes	no	no	no	no	no	no	no	no		undx	undx	no	0	zero	1	I	Phase 0 (A0)	Not AD	Criteria not met	0	lla. Brainstem Predominant	3	3	1	0	0	0	0	0	0	0
9	86-89	2	1	3/4	4	1196	28	8		34	9	17.85	Control	Cognitively normal control (history); Non-specific parkinsonism (history); Microscopic changes of Alzheimer's disease, insufficient for diagnosis; Non-specific glial tauopathy, mesial temporal lobe; Alzheimer type II astrocytosis, striatum	Lungs with patchy emphysematous changes; Bilateral pleural adhesions and apical thickening; Vaginal atrophy; Focal nonspecific calcification of spleen, possibly old granulomas; Nonspecific parakeratosis of anal mucosa, suggestive of chronic injury; Renal arteriolar nephrosclerosis and renal atrophy; Cardiomegaly with cardiac myocyte hypertrophy; Peptic ulcer, duodenum; Diverticulosis, transverse …	no	yes	no	no	no	no	no	no	no	no	no	1	undx	no	yes	2	sparse	4.5	III	Phase 1 (A1)	Low ADNC	Criteria not met	0	0. No Lewy bodies	0	0	0	0	0	0	0	0	0	0
10	86-89	2	1	3/3	2.2	1208	28	31		5	30	23.62	Control	Control; Microscopic features of Alzheimer's disease, insufficient for diagnosis; Old microscopic infarct, left amygdala	Clinical history of breast carcinoma: A. Status post left modified radical mastectomy and chemoradiation therapy, B. Solitary skin and soft tissue metastasis, left axilla, C. No other metastatic disease identified; Atherosclerosis, generalized, moderate to severe: A. Coronary artery stenosis, moderate, B. Remote myocardial infarct, left apex, C. Severe aortic atherosclerosis; Cardiomegaly; Patchy…	no	yes	no	no	no	no	no	no	no	no	no		no	no	no	13.5	moderate	8	IV	Missing/unknown		Criteria not met	0	0. No Lewy bodies	0	0	0	0	0	0	0	0	0	0
11	Over 89	1	1	3/4	2.28	1172	29	3		30	3	23.81	Control	Control; Microscopic changes of Alzheimer's disease, insufficient for diagnosis; Marked demyelination and axonal loss, vagus and sciatic nerves (history of IgM monoclonal gammopathy with sensorimotor polyneuropathy)	Prostatic adenocarcinoma, clinical history of metastasis to bone; Hyalinized and calcified lesions, favor granulomata of bilateral lungs, liver and spleen; Bilateral pleural effusions; Mild atherosclerotic stenosis, coronary arteries; Mild calcification, aortic valve; Severe aortic atherosclerosis; Cholelithiasis; Chronic cystitis; Testicular atrophy	no	yes	no	no	no	no	no	no	no	no	no		no	yes	no	12.5	frequent	4	II	Phase 3 (A2)	Low ADNC	low	1	0. No Lewy bodies	0	0	0	0	0	0	0	0	0	0
12	76-80	1	1	3/3	2.35	1162	29	112		1	124	29.39	Control	Control; Microscopic changes of Alzheimer's disease, insufficient for diagnosis; Incidental Lewy body disease; insufficient for diagnosis; Cerebral white matter rarefaction; Glial tauopathy, amygdala; Subacute microscopic infarct, head of left caudate nucleus; Old microscopic infarct, head of left caudate nucleus; Old microscopic cortical infarcts (3) left middle frontal gyrus	Cardiomegaly with left ventricular myocardial hypertrophy; Severe aortic atherosclerosis with abdominal aortic aneurysm and intraluminal thrombus; Prostatic adenocarcinoma; Chronic pneumonitis and peribronchitis, consistent with clinical history of recurrent pneumonia; Nephrosclerosis, kidney; Congestive splenomegaly; Bile duct adenoma, liver; Cholelithiasis; Diverticulosis, sigmoid colon	yes	yes	yes	no	no	no	no	no	no	no	no	1	no		no	14	frequent	4	III	Missing/unknown		criteria not met	0	lll. Brainstem/Limbic	4	3	3	0	4	2	0	0	0	0
13	86-89	2	1	3/3	2.32	1258	27	14		7	6	26.25	Control	Control (history); Microscopic changes of Alzheimer's disease, insufficient for diagnosis; Microscopic changes of TDP-43 proteinopathy, amygdala	Myocardial infarction, acute and remote; Bilateral acute lower lobe bronchopneumonia; Mild atherosclerotic stenosis, coronary arteries; Moderate to severe aortic atherosclerosis; Pulmonary emphysema with apical pleural blebbing; Candida esophagitis; Mild chronic gastritis; Serositis, duodenum; Diverticulosis, transverse and sigmoid colon; Chronic cholecystitis; Benign arteriolonephrosclerosis, ki…	no	yes	no	no	no	no	no	no	no	no	no	0	no	yes	no	3	sparse	6.5	IV	Phase 2 (A1)	Low ADNC	low	0	0. No Lewy bodies	0	0	0	0	0	0	0	0	0	0
14	Over 89	1	1	3/4	4.35	1284	30	12		2	12	28.21	Control	Control; Acute right cerebral infarct, pre- and post-central gyri (10 cc); Microscopic changes of Alzheimer's disease, insufficient for diagnosis; Incidental Lewy body disease	Metastatic adenocarcinoma involving lumbar paraspinal region and small intestinal mesentery (history of metastatic lung carcinoma); Mild atherosclerotic stenosis, coronary arteries; Moderate calcification, aortic valve; Cardiac hypertrophy; Calcific atherosclerosis, abdominal and thoracic aorta; Acute bronchopneumonia with recent hemorrhage; Pulmonary thromboemboli; Benign biliary cyst, liver; Sp…	yes	yes	yes	no	no	no	no	no	no	no	no		undx	undx	no	14.5	moderate	9.5	IV	Phase 5 (A3)	Intermediate ADNC	Criteria not met	0	lla. Brainstem Predominant	0	1	0	0	0	0	0	0	0	0
15	86-89	2	1	3/3	2.33	1166	29	7		2	7	28.68	Control	Control; Microscopic changes of Alzheimer's disease, insufficient for diagnosis; Multiple myeloma (history)	History of multiple myeloma; Amyloidosis of spleen with probable vascular amyloid deposits in heart, liver and kidney; Mild atherosclerotic stenosis, coronary arteries; Mild calcification, aortic and tricuspid valves; Cardiomegaly, 500 gm; Vacuolization of cardiac muscle, possible early ischemic change; Moderate to severe aortic atherosclerosis; Emphysematous change with patchy chronic interstiti…	no	yes	no	no	no	no	no	no	no	no	no		no		no	10	frequent	8	IV	Phase 3 (A2)	Intermediate ADNC	Criteria not met	0	0. No Lewy bodies	0	0	0	0	0	0	0	0	0	0
16	81-85	2	1	3/4	2.51	1086	26	6		26	8	15.56	Mild Cognitive Impairment	Control; Microscopic features of Alzheimer's disease, insufficient for diagnosis (mild cognitive impairment by history); Cerebral white matter rarefaction; Marked depletion of spinal cord anterior horn motor neurons (history of poliomyelitis)	Cardiomegaly with left ventricular hypertrophy; Moderate to severe atherosclerosis, thoracic and abdominal aorta; Acute bronchopneumonia; Necrotizing granulomatous inflammation of lung, special stains negative for acid fast bacilli and fungal organisms; Calcified pulmonary nodules compatible with old granulomas; Pleural blebs; Bilateral pleural adhesions; Status post midline thoracotomy , status …	no	yes	no	yes	no	no	no	no	no	no	no		no	no	no	13.5	frequent	7	IV	Missing/unknown		criteria not met	0	0. No Lewy bodies	0	0	0	0	0	0	0	0	0	0
17	Over 89	1	1	3/3	5.23	1315	29	19		19	19	25.35	Parkinson's disease	Parkinson's disease; Microscopic changes of Alzheimer's disease, insufficient for diagnosis; Cerebral white matter rarefaction; Old microscopic hemorrhage, left middle frontal gyrus white matter; Old hemorrhagic microscopic infarct, left putamen; Old microscopic non-hemorrhagic infarct, left putamen; Subacute microscopic infarct, left globus pallidus; Non-specific glial tauopathy, mesial temporal…	Atherosclerosis of coronary arteries, moderate to severe; Severe calcification of cardiac valves, mild in pulmonary valve; Cardiomegaly; Status post cardiac pacemaker placement; Mild to moderate aortic atherosclerosis; Prostatic adenocarcinoma (Gleason 4+3); Bilateral pulmonary pleural blebbing with emphysematous change; Bilateral pleural effusion (750 cc); Hepatic atrophy	no	no	no	no	no	yes	no	no	no	no	no	1	undx	yes	no	3.5	frequent	5	III	Phase 2 (A1)	Intermediate ADNC	Criteria not met	3	lll. Brainstem/Limbic	4	4	4	4	4	2	3	1	1	1
18	81-85	2	1	2/3	2	1136	29	21		0	20	22.26	Control	Control; Neurofibrillary tangles and argyrophilic grains, mesial temporal lobe; Mild, multifocal non-specific tauopathy, cerebral cortex, basal ganglia and thalamus	Acute and chronic bronchitis, lungs, with necrotizing granuloma of the left lower lobe of lung; Cardiomegaly; Moderate atherosclerosis, abdominal aorta and mesenteric vessels; Mild benign nephrosclerosis; Congestive splenomegaly; Diverticulosis, sigmoid colon; Status post hysterectomy and bilateral salpingo-oophorectomy	no	yes	no	no	no	no	no	no	no	no	yes		no	no	no	0	zero	9	IV	Phase 0 (A0)		criteria not met	0	0. No Lewy bodies	0	0	0	0	0	0	0	0	0	0
19	86-89	2	1	3/4	2.7	902	29	20		0	31	21.08	Control	Control; Incidental Lewy body disease; Microscopic changes of Alzheimer's disease, insufficient for diagnosis; Multiple microscopic cerebral lesions, consistent with marantic emboli	Gastric adenocarcinoma, metastatic to: adrenal, chest wall, gallbladder, liver, lung, lymph nodes including para-aortic, probable cervical and mesenteric, pancreas, sigmoid colon; Abdominal ascites (2,000 ml); Pleural effusion, bilateral (500 ml); Acute myocardial infarction, right and left ventricles; Mild atherosclerotic stenosis, coronary arteries; Mild to moderate calcification, cardiac valve…	yes	yes	yes	no	no	no	no	no	no	no	no		undx	no	no	13.5	moderate	5	IV	Phase 3 (A2)	Intermediate ADNC	Criteria not met	1	lll. Brainstem/Limbic	4	4	4	3	4	3	3	1	1	1
20	Over 89	1	1	3/3	2.2	1144	21	9		64	30	23.87	Parkinson's disease	Parkinson's disease; Vascular dementia; Cerebral white matter rarefaction; Amyloid angiopathy, cerebral and cerebellar cortex; Multiple old microinfarcts, cerebral and cerebellar cortex; Several subacute microscopic infarcts, cerebral cortex and thalamus; Single acute cortical microinfarct, middle frontal gyrus; Neurofibrillary tangles and argyrophilic grains, mesial temporal lobe; Perivascular m…	Bladder with smooth muscle hypertrophy, consistent with clinical history of benign prostatic hypertrophy, status post transurethral resection; Acute bronchopneumonia, bilateral lower lobes; Lungs with patchy emphysematous changes and mild/nonspecific interstitial fibrosis and chronic inflammation; Peribronchial lymph node with calcified nodules, suggestive of old granulomas; Pleural adhesions, le…	no	no	no	no	no	yes	no	no	yes	no	yes		no	yes	no	0.5	zero	6	IV	Phase 1 (A1)		Criteria not met	2	lV. Neocortical	4	4	4	3	4	3	3	2	1	2
21	81-85	1	1	3/3	5.42	1258	19	23		59	23	19.78	Parkinson's disease	Parkinson's disease; Dementia (history); Cerebral white matter rarefaction; Microscopic changes of Alzheimer's disease, insufficient for diagnosis; Microscopic foci of cerebellar cortical sclerosis (4); Non-specific glial tauopathy, mesial temporal lobe	Acute bronchopneumonia, bilateral lower lobes; Remote myocardial infarct, left ventricle; Mild atherosclerotic stenosis, coronary arteries; Moderate calcification of the aortic valve; Cardiomegaly; Severe aortic atherosclerosis; Hepatic atrophy; Acute passive hepatic congestion; Arterionephrosclerosis; Bilateral renal atrophy; Benign renal cortical cyst; Diverticulosis coli, sigmoid colon; Nodula…	no	no	no	no	yes	yes	no	no	no	no	no	1	no		no	4.5	sparse	6	IV	Phase 3 (A2)		low	3	lV. Neocortical	4	4	4	3	4	4	3	2	1	1
22	Over 89	2	1	2/3	3.16	1042	26	2		20	2	24.26	Mild Cognitive Impairment	Control, Mild cognitive impairment (history); Microscopic changes of Alzheimer's disease, insufficient for diagnosis, Amyloid angiopathy, cerebral cortex and cerebellum	Cardiomegaly; Mild atherosclerosis of coronary arteries; Mild aortic valve calcifications; Moderate to severe calcific atherosclerosis involving aorta; Hepatic atrophy; Distended gallbladder; Status post left mastectomy; Status post hysterectomy and bilateral salpingo-oophorectomy; Lungs with bilateral posterior lower lobe congestion and patchy subpleural and interstitial scarring with mild chron…	no	yes	no	yes	no	no	no	no	no	no	no		no	no	no	13.5	frequent	7.5	IV	Missing/unknown		criteria not met	0	0. No Lewy bodies	0	0	0	0	0	0	0	0	0	0
23	Over 89	2	1	3/3	2.5	1298	28	23		8	21	23.79	Control	Control; Cerebral white matter rarefaction; Moderate to marked Purkinje cell loss, cerebellum; Mild cerebral amyloid angiopathy	Cardiomegaly with left ventricular myocardial hypertrophy; Moderate to severe atherosclerosis, abdominal and thoracic aorta; Benign nephrosclerosis, bilateral kidneys; Mild chronic cystitis, urinary bladder; Non-proliferative fibrocystic changes without atypia, breasts; Status post hysterectomy with bilateral salpingo-oophorectomy (history of uterine cancer)	no	yes	no	no	no	no	no	no	no	no	no		no	no	no	0	zero	6.5	III	Phase 0 (A0)	Not AD	criteria not met	0	0. No Lewy bodies	0	0	0	0	0	0	0	0	0	0
24	76-80	1	1	2/3	4.3	1156	28	17		0	16	29.34	Control	Control (history); Neurofibrillary tangles, mesial temporal lobe; Cerebral white matter rarefaction, occipital lobe	UIP-like pulmonary fibrosis, bilateral, marked ; Prostatic adenocarcinoma, Gleason score 4+3=7, 1 cm diameter; Cardiac hypertrophy, mild ; Mild atherosclerotic stenosis, coronary arteries ; Mild to moderate calcification, mitral and aortic valves ; Benign hepatic capsular cyst ; Testicular atrophy, marked; Mild arteriolar nephrosclerosis; Status post cholecystectomy	no	yes	no	no	no	no	no	no	no	no	no		undx	undx	undx	0	zero	1	II	Phase 0 (A0)	Not AD	Criteria not met	0	0. No Lewy bodies	0	0	0	0	0	0	0	0	0	0
25	86-89	1	1	2/3	72	1378	28	39		5	39	25.24	Control	Control; Microscopic changes of Alzheimer's disease, insufficient for diagnosis	Clinical history of small cell carcinoma of lung with no evidence of residual or metastatic tumor; Clinical history of prostate carcinoma with no evidence of residual or metastatic tumor; Emphysema and focal fibrosis, lung; Pulmonary edema; Cardiomegaly; Severe aortic atherosclerosis; Focal fibrosis of right ventricle, suggestive of previous ischemia; Arterionephrosclerosis; Benign renal cortical…	no	yes	no	no	no	no	no	no	no	no	no		no	no	yes		moderate		III			Criteria not met	1	0. No Lewy bodies	0	0	0	0	0	0	0	0	0	0
26	81-85	2	1	2/3	3.17	1242	29	8		14	8	25.73	Mild Cognitive Impairment	Mild cognitive impairment (history); Microscopic changes of Alzheimer's disease, insufficient for diagnosis; Cerebral white matter rarefaction	Small remote myocardial infarction, left ventricle; Mild atherosclerotic stenosis, coronary arteries; Cardiomegaly; Pericardial adhesions; Mild to moderate calcification, tricuspid, mitral and aortic valves; Moderate to severe atherosclerosis, aorta; Emphysema, bilateral lungs; Pleural adhesions, right lung; Lymphangiectasia, jejunum; Polycystic kidney disease, bilateral; Cystitis, urinary bladde…	no	yes	no	yes	no	no	no	no	no	no	no		undx	no	no	11	frequent	7	IV	Phase 4 (A3)	Intermediate ADNC	Criteria not met	0	0. No Lewy bodies	0	0	0	0	0	0	0	0	0	0
27	86-89	2	1	3/4	2.97	1136	29	8		1	9	22.3	Control	Control (history); Large acute and subacute cerebral infarction (205 cc), left cerebral hemisphere; Old microscopic infarction, superior vermis, left cerebellum; Moderate to marked Purkinje cell loss, cerebellum; Microscopic changes of Alzheimer's disease, insufficient for diagnosis	Acute bronchopneumonia, bilateral lower lobes of lungs; Fibroelastic scar, left lower lobe of lung; Moderate to severe atherosclerotic stenosis, coronary arteries; Moderate calcification, mitral and aortic valves; Cardiomegaly; Moderate to severe atherosclerosis, aorta; Mild benign nephrosclerosis, bilateral kidneys; Cholelithiasis; Cystitis, urinary bladder; Non-proliferative fibrocystic changes…	no	yes	no	no	no	no	no	no	no	no	no		undx	no	no	14	frequent	8	IV	Phase 4 (A3)	Intermediate ADNC	Criteria not met	0	0. No Lewy bodies	0	0	0	0	0	0	0	0	0	0
28	71-75	2	1	3/3	2.88	1327	28	5		7	5	28.51	Control	Control (history); Microscopic changes of Alzheimer's disease, insufficient for diagnosis; Moderate to marked Purkinje cell loss, superior vermis of cerebellum	Adenocarcinoma (consistent with clinical history of lung cancer), involving lung, liver, and lymph node (bronchial, cervical, and peribronchial); Moderate calcific atherosclerosis of abdominal aorta; Moderate atherosclerotic stenosis, coronary arteries; Mild to moderate calcification of heart valves; Cardiomegaly; Pericardial effusion (75cc); Mild chronic bronchial inflammation; Hepatic macrostea…	no	yes	no	no	no	no	no	no	no	no	no	0	no	no	no	1	sparse	4	IV	Phase 1 (A1)	Low ADNC	low	0	0. No Lewy bodies	0	0	0	0	0	0	0	0	0	0
29	Over 89	1	1	3/3	9	1232	24	7		7	5	25.75	Mild Cognitive Impairment	Control (history of mild cognitive impairment); Microscopic changes of Alzheimer's disease, insufficient for diagnosis; Severe amyloid angiopathy; Incidental Lewy body disease; Argyrophilic grains and nonspecific glial tauopathy, mesial temporal lobe; Subacute traumatic brain injury; Subarachnoid hemorrhage; Contusion and hemorrhage of left superior temporal gyrus	History of recent trauma (motor vehicle accident); Periorbital contusions (history of orbital skull fracture); Bilateral thoracic contusions (history of bilateral rib fractures); 4. Bilateral pleural effusions; Bilateral retroperitoneal hematomas; Severe aortic atherosclerosis with abdominal aortic aneurysm; Mild atherosclerotic stenosis of coronary arteries; Marked calcification, aortic valve; M…	yes	yes	yes	yes	no	no	no	no	no	no	yes	1	no	yes	no	13.5	frequent	10.5	V			Criteria not met	0	l. Olfactory Bulb-Only	3	0	0	0	0	0	0	0	0	0
30	Over 89	2	1	3/3	4.5	1024	30	8		0	8	21.05	Control	Control; Microscopic findings of Alzheimer's disease, insufficient for diagnosis; Incidental Lewy body disease; Cerebral white matter rarefaction; Old microscopic cortical infarct, left middle frontal gyrus; Microabscesses, parietal and occipital cortex, subthalamic nucleus, cerebellar cortex and cervical spinal cord	Pancreas and liver with poorly differentiated adenocarcinoma, consistent with history of metastatic pancreatic adenocarcinoma; Acute bronchopneumonia, right lower lobe of lung; Bilateral apical pleural plaques; Cardiomegaly; Mild atherosclerotic stenosis, coronary arteries; Moderate to severe aortic atherosclerosis; Hepatic atrophy; Liver with centrilobular congestion and necrosis; Status post hy…	yes	yes	yes	no	no	no	no	no	no	no	no		no	no	no	14	frequent	3.5	III			Criteria not met	0	lla. Brainstem Predominant	3	2	1	1	0	0	1	0	0	0
31	86-89	1	1	3/4	5.82	1176	29	9		20	9	24.45	Control	Incidental Lewy body disease; Microscopic changes of TDP-43 proteinopathy, mesial temporal lobe; Neurofibrillary tangles, temporal lobe; Non-specific glial tauopathy, amygdala; Moderate to marked Purkinje cell loss, superior vermis of cerebellum	Mild to moderate atherosclerosis, coronary arteries; Moderate calcification of aortic and tricuspid valves; Status post aortic valve replacement; Cardiomegaly with myocyte hypertrophy; Pericardial adhesions; Pleural adhesions, right; Pleural effusions, bilateral (approximately 1 L total); Abdominal ascites (30 ml); Patchy acute bronchitis, most prominent in left lower lobe lung; Splenic capsular …	yes	yes	yes	no	no	no	no	no	no	no	no	1	no	yes	no	0	zero	6	IV	Phase 0 (A0)	Not AD	Criteria not met	0	lll. Brainstem/Limbic	4	4	4	3	4	3	2	0	0	0
32	76-80	2	1	2/3	2.22	1262	30	14		3	13	31.2	Control	Control; Amyloid angiopathy, moderate to severe, cerebral cortex and cerebellar leptomeninges; Neurofibrillary tangles, mesial temporal lobe; Incidental Lewy bodies, olfactory bulb; Alzheimer type II astrocytosis	Clinical history of diffuse large B-cell lymphoma; Dyspoietic changes of bone marrow, consistent with clinical history of myelodysplastic syndrome; Splenomegaly; Depletion of splenic white pulp with necrosis, vascular congestion, and capsular fibrosis; Ischemic change with pseudomembranes, ascending and transverse colon; Ascites, abdominal cavity; Moderate to severe atherosclerosis, coronary arte…	yes	yes	yes	no	no	no	no	no	no	no	no		no	no	no	1	sparse	6.5	III	Phase 1 (A1)	Low ADNC	low	1	l. Olfactory Bulb-Only	3	0	0	0	0	0	0	0	0	0
33	86-89	1	1	3/3	3.16	1238	24	4		11	4	26.65	Control	Control; Mild cognitive impairment (history); Microscopic changes of Alzheimer's disease, insufficient for diagnosis; Incidental Lewy body disease; Cerebral white matter rarefaction; Old microscopic infarcts, middle frontal gyrus and putamen (2); Microscopic focus of cerebellar cortical sclerosis; Argyrophilic grains and non-specific glial tauopathy, mesial temporal lobe; ?Amyloidotic neurites, c…	Ruptured atherosclerotic abdominal aortic aneurysm with hemoperitoneum; Severe atherosclerosis, aorta; Severe atherosclerotic stenosis, coronary arteries; Cardiomegaly, 475 gm; Severe calcification, aortic valve; Mild calcification, mitral and tricuspid valves; Emphysema; Mild chronic gastritis; Diverticulosis, sigmoid colon; Nodular hyperplasia, prostate; Arterionephrosclerosis; Nephrolithiasis;…	yes	yes	yes	yes	no	no	no	no	no	no	yes	1	no	no	no	9.5	frequent	9	IV			Criteria not met	1	lll. Brainstem/Limbic	4	3	2	1	3	0	0	0	0	0
34	81-85	2	1	3/3	2.72	1117	23	3		31	12	40.9	Mild Cognitive Impairment	Mild cognitive impairment (history); Microscopic changes of Alzheimer's disease, insufficient for diagnosis; Microscopic focus of cortical sclerosis, cerebellum	Nodular hyperplasia of thyroid; Patchy acute and organizing pneumonia with focal hyaline membrane formation; Vaguely nodular liver with patchy and mild septal chronic inflammation and bridging fibrosis; Kidney with arteriolar nephrosclerosis and mild and patchy chronic inflammation; Cardiomegaly with cardiac myocyte hypertrophy; Minute left ventricular apex subendothelial scar, uncertain signific…	no	yes	no	yes	no	no	no	no	no	no	no	0	undx	no	no	12	frequent	6	IV	Phase 3 (A2)	Intermediate ADNC	Criteria not met	0	0. No Lewy bodies	0	0	0	0	0	0	0	0	0	0
35	Over 89	1	1	3/3	2.5	1260	29	15		10	14	27.62	Mild Cognitive Impairment	Control (mild cognitive impairment); Neurofibrillary tangles and argyrophilic grains, mesial temporal lobe; Cerebral white matter rarefaction	High-grade papillary urothelial carcinoma, bladder, no diagnostic invasion; Severe atherosclerotic stenosis, coronary arteries; Bilateral acute bronchopneumonia, lower lobes; Mild calcification of aortic valve; Cardiomegaly; Patchy and minimal right ventricular fibrosis, not diagnostic for remote infarction; Severe calcific aortic atherosclerosis; Pleural effusion, right; Pleural adhesions, right…	no	yes	no	yes	no	no	no	no	no	no	yes		no		no	0.5	sparse	8	IV			Criteria not met	1	0. No Lewy bodies	0	0	0	0	0	0	0	0	0	0
36	Over 89	2	1	3/3	3.65	1038	22	71		27	36	32.96	Mild Cognitive Impairment	Severe microscopic changes of Alzheimer's disease; Severe Purkinje cell loss, cerebellar cortex; Microscopic changes of TDP-43 proteinopathy, mesial temporal lobe; Non-specific glial tauopathy, mesial temporal lobe	Probable old myocardial infarction, left ventricle ; Pericardial adhesions; Severe atherosclerotic stenosis, coronary arteries; Severe calcification, mitral, aortic, and tricuspid valves, mild in pulmonary valve; Severe atherosclerosis, aorta; Emphysema with bilateral pleural blebbing; Pleural adhesions, left; Pancreatic intraepithelial neoplasia, low grade; Peritoneal adhesions, small intestine;…	no	yes	no	yes	no	no	no	no	no	no	no	1	no	yes	no	14.5	frequent	12	VI	Phase 5 (A3)	High ADNC	high	0	0. No Lewy bodies	0	0	0	0	0	0	0	0	0	0
37	Over 89	1	1	3/3	3.41	1150	27	54		8	54	35.92	Control	Control; Microscopic changes of Alzheimer's disease, insufficient for diagnosis; Old microscopic infarct, left middle frontal gyrus	Acute bronchopneumonia, left lower lobe of lung; Cardiomegaly; Severe atherosclerotic stenosis, coronary arteries; Severe calcification, aortic and mitral valves, mild and moderate in pulmonary and tricuspid valves; Severe aortic atherosclerosis; Bilateral apical pleural fibrotic plaques (gross identification); Mild portal hepatitis and centrilobular congestion, liver; Congestive splenomegaly; Di…	no	yes	no	no	no	no	no	no	no	no	no		undx	undx	undx	0.5	sparse	1.5	I	Phase 1 (A1)	Low ADNC	Criteria not met	0	0. No Lewy bodies	0	0	0	0	0	0	0	0	0	0
38	86-89	1	1	3/3	3.5	1264	23	6		39	6	21.42	Control	Control; Neurofibrillary tangles, argyrophilic grains and glial tauopathy, mesial temporal lobe; Marked loss cerebellar Purkinje cells Hep B surface and core Ab positive; **Lungs infected with mycobacterium avium complex, do not send any frozen lung tissue from this subject to researchers**!!	Cardiomegaly with left ventricular myocardial hypertrophy; Focal scarring of left ventricular apex, consistent with remote infarct; Polycystic kidneys, consistent with history of polycystic kidney disease; Renal arteriolar nephrosclerosis; Renal atrophy, right; Severe calcific atherosclerosis, thoracic and abdominal aorta; Splenomegaly; Spleen with hyalinized nodule, consistent with old granuloma…	no	yes	no	no	no	no	no	no	no	no	yes	1	no		yes	0	zero	5	IV	Missing/unknown		criteria not met	0	0. No Lewy bodies	0	0	0	0	0	0	0	0	0	0
39	Over 89	2	1	3/3	2.57	1014	20	11		5	11	13.92	Mild Cognitive Impairment	Control (mild cognitive impairment); Cerebral white matter rarefaction; Old microscopic infarcts, left putamen (1), globus pallidus (1) and cerebellar cortex (1); Microscopic foci cerebellar cortical sclerosis (6); Incidental Lewy body disease	Old myocardial infarction, left ventricle; Mild atherosclerotic stenosis, coronary arteries; Marked calcification, mitral and aortic valves; Severe atherosclerosis, aorta; Bilateral pleural adhesions; Adhesions, sigmoid colon; Hepatic atrophy; Renal cortical cysts, bilateral; Renal atrophy, left; Cachexia; Status post cholecystectomy (confirmed by history); Status post hysterectomy with bilateral…	yes	yes	yes	yes	no	no	no	no	no	no	no		undx	no	undx	11.5	frequent	7.5	IV	Phase 3 (A2)	Intermediate ADNC	Criteria not met	1	lla. Brainstem Predominant	0	0	2	0	0	0	0	0	0	0
40	81-85	1	1	3/4	2.2	1203	27	10		5	10	27.02	Mild Cognitive Impairment	Mild cognitive impairment (history); Microscopic changes of Alzheimer's disease, insufficient for diagnosis; Cerebral white matter rarefaction; Incidental Lewy body disease; Status post bilateral placement of thalamic deep brain stimulating electrodes; Non-specific glial tauopathy, mesial temporal lobe	Acute and organizing pneumonia, bilateral lungs; Pleural adhesions, left lung; Prostatic adenocarcinoma, Gleason grade 3 + 4 = score of 7, grade group 2; Cardiomegaly; Mild atherosclerotic stenosis, coronary arteries; Calcification, cardiac valves; Status post midline thoracotomy (surgical history of coronary artery bypass and aortic valve replacement); Severe aortic atherosclerosis; Status post …	yes	yes	yes	yes	no	no	no	no	no	no	no	1	undx	yes	no	13.5	frequent	11	V	Phase 4 (A3)	High ADNC	Criteria not met	0	lla. Brainstem Predominant	3	3	2	0	2	0	1	0	0	0
41	Over 89	1	1	3/4	1.87	1225	28	15		12	32	34.71	Incidental Lewy body disease	Control; Incidental Lewy body disease; Neurofibrillary tangles, mesial temporal lobe; Periventricular cerebral white matter rarefaction, frontal lobe	Metastatic prostatic adenocarcinoma involving bone and bladder (status post remote total prostatectomy); Left lung, acute bronchopneumonia; Right lung, middle and lower lobes, atelectasis; Heart, Cardiomegaly with left ventricular myocardial hypertrophy; Aorta, thoracic and abdominal, moderate calcific atherosclerosis; Bilateral lungs, adhesions; Liver, chronic passive congestion and steatosis; B…	yes	yes	yes	no	no	no	no	no	no	no	no		no	no	no	0	zero	5	III	Phase 0 (A0)		criteria not met	1	llb. Limbic Predominant	3	1	0	0	3	1	0	0	0	0
42	Over 89	1	1	3/3	4.67	1176	29	6		8	6	21.98	Mild Cognitive Impairment	Mild cognitive impairment (history); Microscopic changes of Alzheimer's disease, insufficient for diagnosis; Cerebral white matter rarefaction; Old cortical microscopic infarct, left postcentral gyrus; Non-specific glial tauopathy, mesial temporal lobe	Bilateral acute bronchopneumonia ; Bilateral pleural adhesions; Diffuse interstitial fibrosis , lungs; Severe atherosclerotic stenosis, coronary arteries ; Severe calcification of heart valves, only mild in pulmonary valve; Cardiomegaly with myocyte hypertrophy ; Pericardial adhesions ; Severe calcific aortic atherosclerosis ; Centrilobular hepatic vascular congestion ; Periportal fibrosis with m…	no	yes	no	yes	no	no	no	no	no	no	no	1	undx	no	no	9.5	frequent	8	IV	Phase 3 (A2)	Intermediate ADNC	intermediate	0	0. No Lewy bodies	0	0	0	0	0	0	0	0	0	0
43	66-70	2	1	3/3	4.42	1062	27	5		48	5	32.74	Parkinson's disease	Parkinson's disease; Dementia (history); Argyrophilic grains, mesial temporal lobe; Subacute microscopic cortical infarct, left superior parietal lobule; Lacunar-sized old cystic infarct, left cerebellar hemispheric cortex	Acute bronchopneumonia; Emphysema; Mild to moderate aortic atherosclerosis; Mild atherosclerosis of coronary arteries; Moderate calcification, aortic valve; Fatty infiltration of right ventricle, heart; Renal atrophy; Arterial and arteriolonephrosclerosis; Benign renal cortical cyst; Benign ovarian serous cystadenoma; Candida esophagitis; Acute hepatic centrilobular congestion with necrosis; Coll…	no	no	no	no	yes	yes	no	no	no	no	yes		no	no	no	1.5	sparse	1	I	Phase 1 (A1)	Low ADNC	low	3	lll. Brainstem/Limbic	4	4	4	4	4	3	3	1	1	1
44	Over 89	2	1	3/3	3.15	1139	26	11		4	11	24.87	Mild Cognitive Impairment	Control; Mild cognitive impairment (history); Microscopic changes of Alzheimer's disease, insufficient for diagnosis; Cerebral white matter rarefaction	Cardiomegaly with cardiac myocyte hypertrophy; Moderate atherosclerotic stenosis, coronary arteries; Severe calcification of mitral, aortic, and tricuspid valves; mild calcification of pulmonary valve; Severe atherosclerosis, aorta; Bilateral pleural effusion; Hepatic atrophy with passive congestion; Bilateral renal atrophy with arteriolar nephrosclerosis; history of chronic renal insufficiency; …	no	yes	no	yes	no	no	no	no	no	no	no		undx	yes	no	14	frequent	9	IV	Phase 5 (A3)	Intermediate ADNC	intermediate	0	0. No Lewy bodies	0	0	0	0	0	0	0	0	0	0
45	Over 89	2	1	3/3	20.58	1052	27	19		16	1	23.91	Control	Microscopic changes of Alzheimer's disease, insufficient for diagnosis; Microscopic changes of Lewy body disease, insufficient for diagnosis; Cerebral white matter rarefaction; Argyrophilic grains and non-specific glial tauopathy, mesial temporal lobe; Old cystic microscopic infarct, left cerebellar cortex	Bone marrow with intramedullary lymphoid aggregates (history of chronic lymphocytic leukemia); Cardiomegaly; Severe calcification, mitral and aortic valves; Mild atherosclerotic stenosis, coronary arteries; Moderate to severe atherosclerosis, abdominal aorta; Pleural blebbing, bilateral, and patchy emphysematous changes of lungs (history of chronic obstructive pulmonary disease); Pleural adhesion…	yes	yes	yes	no	no	no	no	no	no	no	yes	1	undx	undx	yes	8	frequent	7	IV	Phase 3 (A2)	Intermediate ADNC	Criteria not met	0	lla. Brainstem Predominant	3	1	1	2	0	0	0	0	0	0
46	81-85	2	1	3/4	12.62	1068	29	6		8	21	15.85	Mild Cognitive Impairment	Control; Mild cognitive impairment (history); Extensive cerebral white matter rarefaction, frontal and parietal lobes; Microscopic changes of Alzheimer's disease, insufficient for diagnosis; Argyrophilic grains, mesial temporal lobe	Moderate atherosclerotic stenosis, coronary arteries; Left ventricular apex with mild patchy scarring, consistent with remote ischemic changes; Status post coronary artery stenting and angioplasty; Moderate calcification, aortic valve; Severe calcific aortic atherosclerosis; Bilateral pleural adhesions; Bilateral apical pleural plaques; Posterior lower lobe pulmonary congestion, bilateral; Emphys…	no	yes	no	yes	no	no	no	no	no	no	yes		no	yes	no	14	moderate	8	IV	Phase 3 (A2)	Intermediate ADNC	Criteria not met	0	0. No Lewy bodies	0	0	0	0	0	0	0	0	0	0
47	76-80	1	1	3/3	3.7	1240	25	14		40	14	23.65	Parkinson's disease	Parkinson's disease; Mild cognitive impairment (clinical history); Microscopic changes of Alzheimer's disease, insufficient for diagnosis	Prostatic adenocarcinoma with extensive metastases including to bone, lungs, and abdominal and thoracic lymph nodes; Atrophy, testes (clinical history of Lupron therapy); Acute bronchopneumonia with bilateral pleural effusions, bilateral lower lobes; Old coccidioidal granuloma, right lung; Atherosclerosis, aorta; Cholelithiasis; Melanosis coli with diverticulosis of sigmoid colon; Cachexia; Hydro…	no	no	no	yes	no	yes	no	no	no	no	no		no		no	13.5	frequent	6	IV	Phase 4 (A3)		Criteria not met	3	lV. Neocortical	4	4	4	4	4	4	3	2	1	2
48	76-80	2	1	3/3	3.45	1107	22	15	36		4	30.3	Parkinson's disease	Parkinson's disease; Alzheimer's disease; Cerebral white matter rarefaction; Old cortical microscopic infarct in the middle frontal gyrus; Argyrophilic grains and non-specific glial tauopathy, mesial temporal lobe	Cardiac hypertrophy; Moderate to severe atherosclerotic stenosis, coronary arteries; Severe calcification, mitral and aortic valves, mild to moderate in tricuspid and pulmonary valves; Severe atherosclerosis, thoracic and abdominal aorta; Mild subacute interstitial pneumonitis ; Mild chronic sialadenitis, submandibular gland ; Moderate chronic gastritis ; Mild chronic portal hepatitis; Mild arter…	no	no	no	no	no	yes	no	yes	no	no	yes	1	undx	no	no	3	moderate	6.5	III	Phase 2 (A1)	Intermediate ADNC	intermediate	3	lV. Neocortical	4	4	4	4	4	3	3	2	2	2
49	86-89	1	1	3/3	3.5	1280	27	32		8	14	23.98	Incidental Lewy body disease	Control; Incidental Lewy bodies; Small old infarct, 3.15 cc, left thalamus; Small old infarct, 0.36 cc, left cerebellar hemispheric cortex; Alzheimer type II astrocytosis; Moderate to marked patchy Purkinje cell loss, cerebellar cortex	Acute bronchopneumonia, right lung; Myocardial hypertrophy, left ventricle heart; Moderate coronary atherosclerosis; Moderate aortic atherosclerosis; Bilateral renal atrophy with sclerotic glomeruli; Renal cortical cyst, left kidney; Mild hepatic steatosis	yes	yes	yes	no	no	no	no	no	no	no	no		no	no	no	0	zero	1.5	III	Phase 0 (A0)		criteria not met	1	lll. Brainstem/Limbic	3	1	1	1	1	0	1	0	0	0
50	Over 89	2	1	3/3	3.75	1048	30	28		4	26	27.3	Control	Control; Neurofibrillary tangles, argyrophilic grains and non-specific glial tauopathy, mesial temporal lobe; Cerebral amyloid angiopathy; Cerebral white matter rarefaction; Microscopic changes of Alzheimer's disease, insufficient for diagnosis; Old microscopic infarct, right precentral gyrus; Capillary telangiectasia, left precentral gyrus	Acute myocardial infarct, left ventricle; Severe atherosclerosis, right coronary artery; Mild atherosclerosis, left coronary artery; Mild calcification, aortic valve; Moderate to marked aortic atherosclerosis; Cardiomegaly; Atelectasis, left lung; Mild chronic pleuritis; Acute bronchitis; Mild arteriolar nephrosclerosis; Benign renal cortical cysts, bilateral; Diverticulosis, sigmoid colon; Statu…	no	yes	no	no	no	no	no	no	no	no	yes	1	no		no	2.5	sparse	7	IV	Phase 2 (A1)		low	0	0. No Lewy bodies	0	0	0	0	0	0	0	0	0	0
51	86-89	2	1	3/3	2.08	1150	3	23		73	9	24.17	Parkinson's disease	Parkinson's disease; Alzheimer's disease; Cerebral white matter rarefaction; Argyrophlic grains and non-specific glial tauopathy, mesial temporal lobe	Severe atherosclerotic stenosis of coronary arteries; Cardiomegaly; Patchy scarring of right and left cardiac ventricles, suggestive of remote infarction; Mild calcification of aortic valve; Moderate to severe aortic atherosclerosis; Hepatic atrophy; Passive congestion of liver; Right renal atrophy Benign arteriolar nephrosclerosis, consistent with history of hypertension; Status post hysterectom…	no	no	no	no	no	yes	no	yes	no	no	yes	1	no	no	no	11.5	frequent	6.5	IV	Phase 3 (A2)		intermediate	3	lV. Neocortical	4	4	4	3	4	4	4	2	3	3
52	Over 89	2	1	3/4	54.22	1225	25	9		3	9		Control	Control (clinical history); Microscopic changes of Alzheimer's disease, insufficient for diagnosis; Neurofibrillary tangles, argyrophilic grains and non-specific glial tauopathy, mesial temporal lobe; Old microscopic hemorrhage, left middle temporal gyrus	Acute bronchopneumonia, bilateral; Bilateral apical pleural fibrosis; Mild to moderate atherosclerotic stenosis of coronary arteries; Mild to moderate calcification of heart valves; Dystrophic calcifications involving adrenal gland; Severe aortic atherosclerosis; Benign hepatic choledochal cyst; Cholelithiasis; Diverticulosis, sigmoid colon; Renal cysts, right; Mild arteriolar nephrosclerosis	no	yes	no	no	no	no	no	no	no	no	yes	1	undx	yes	undx	3	sparse	7.5	IV	Phase 1 (A1)	Low ADNC	low	1	0. No Lewy bodies	0	0	0	0	0	0	0	0	0	0
53	81-85	2	1	3/3	3	1238	29	7		7	7	39.64	Control	Control (history); Large acute infarct, left middle cerebral artery distribution (304 cc); Neurofibrillary tangles, mesial temporal lobe	Severe calcific atherosclerosis, thoracic and abdominal aorta; Status post midline sternotomy (medical history of thoracic aortic aneurysm); Cardiomegaly with cardiac myocyte hypertrophy; Moderate atherosclerotic stenosis, left coronary artery; Moderate calcification, mitral and aortic valves; Pericardial adhesions; Diverticulosis, colon; Kidneys with renal cysts, bilateral, and arteriolar nephro…	no	yes	no	no	no	no	no	no	no	no	no		undx	undx	undx	0	zero	6.5	III	Phase 0 (A0)	Not AD	Criteria not met	0	0. No Lewy bodies	0	0	0	0	0	0	0	0	0	0
54	Over 89	2	1	3/3	2.5	1093	26	43		15	43	27.66	Mild Cognitive Impairment	Control; Mild cognitive impairment; Microscopic changes of Alzheimer's disease, insufficient for diagnosis; Incidental Lewy body disease; Cerebral white matter rarefaction; Old microscopic infarct, cerebellar hemispheric cortex; Non-specific glial tauopathy, mesial temporal lobe and focally in frontal cortex; Ependymoma, left lateral ventricle	Organizing mural thrombus, right ventricle of heart; Cardiomegaly; Severe atherosclerotic stenosis, left coronary artery; Moderate calcification of cardiac valves, mild in pulmonary valve; Marked calcific atherosclerosis of aorta; Calcified apical pleural plaques, bilateral; Cholelithiasis; Diverticulosis, sigmoid colon; Benign renal cortical cyst; Mild arteriolar nephrosclerosis; Uterine leiomyo…	yes	yes	yes	yes	no	no	no	no	no	no	no	1	undx	yes	no	10	frequent	8	IV	Phase 3 (A2)	Intermediate ADNC	Criteria not met	0	lla. Brainstem Predominant	4	4	3	2	2	2	1	1	0	1
55	86-89	1	1	3/3	38.77	1374	29	3		21	4	28.78	Control	Control; Microscopic changes of Alzheimer's disease, insufficient for diagnosis; Cerebral and cerebellar amyloid angiopathy; Cerebral white matter rarefaction, frontal lobe; Acute infarction, right postcentral gyrus (3.5 cc); Chronic inflammatory demyelinating polyneuropathy (history)	Remote myocardial infarct, extensive; Cardiac hypertrophy; Mild coronary artery atherosclerosis; Mild aortic valve calcification; Status post cardiac pacemaker placement; Aortic atherosclerosis; Pericardial effusion; Bilateral pleural effusions; Chronic passive congestion of liver; Capsular fibrosis, right kidney; Congestive splenomegaly; Fibrovascular serosal adhesions, small bowel; Ascites, 75 …	no	yes	no	no	no	no	no	no	no	no	no		no		no	1	sparse	1.5	II	Phase 1 (A1)	Low ADNC	Criteria not met	0	0. No Lewy bodies	0	0	0	0	0	0	0	0	0	0
56	81-85	2	1	3/4	2.63	1346	30	16		3	16	35.16	Control	Control (history); Microscopic changes of Alzheimer's disease, insufficient for diagnosis; Moderate to focally marked Purkinje cell loss, superior vermis, cerebellum	Multifocal, metastatic pancreatic cancer involving lungs, bilaterally (history of pancreatic cancer, confirmed by medical history); Metastatic pancreatic cancer involving peribronchial lymph node; Cardiomegaly, 439 grams; Severe atherosclerotic stenosis, coronary arteries; Severe and moderate calcification, aortic and mitral valves, mild and moderate in pulmonary and tricuspid valves; Moderate to…	no	yes	no	no	no	no	no	no	no	no	no		undx	no	undx	13.5	frequent	6	III	Phase 3 (A2)	Intermediate ADNC	Criteria not met	0	0. No Lewy bodies	0	0	0	0	0	0	0	0	0	0
57	86-89	2	1	3/3	11.66	1102	27	40		6	38	20.5	Control	Control; Cerebral white matter rarefaction; Alzheimer type II astrocytosis; Neurofibrillary tangles, mesial temporal lobe; Acute lacunar-sized infarct, deep white matter of left cerebellum; Old hemorrhagic microscopic infarct, left extreme capsule and insula; Microscopic foci (3) left cerebellar cortical sclerosis	Moderate to severe atherosclerotic stenosis, coronary arteries; Severe aortic atherosclerosis; Severe calcification of mitral valve (status post mitral valve replacement); Moderate calcification of aortic valve; Cardiomegaly; Pericardial adhesions; Benign nephrosclerosis, bilateral kidneys; Bilateral renal atrophy; Chronic passive centrilobular congestion, liver; Hepatic atrophy; Diverticulosis, …	no	yes	no	no	no	no	no	no	no	no	no		no		no	0	zero	3.5	III	Phase 0 (A0)		Criteria not met	0	0. No Lewy bodies	0	0	0	0	0	0	0	0	0	0
58	Over 89	1	1	3/3	3.67	1172	23	3		18	4	22.07	Mild Cognitive Impairment	Control; Mild cognitive impairment; Microscopic changes of Alzheimer's disease, insufficient for diagnosis; Bilateral lacunar-sized old (left) and subacute (right) infarcts, occipital lobes; Cerebral white matter rarefaction; Small old cerebellar cortical infarct (5.6 cc); Old lacunar-sized cortical infarcts, cerebellum (4); Old microscopic foci cerebellar cortical sclerosis (4); Old, bilateral l…	Dilated sigmoid colon (megacolon); Acute inflammation and infiltrate consistent with acute bronchopneumonia, right lower lobe; Old myocardial infarction, left and right ventricular apex; Severe calcification, mitral and aortic valves, mild and moderate in pulmonary and tricuspid valves; Mild atherosclerotic stenosis, coronary arteries; Severe atherosclerosis, abdominal aorta; Hepatic atrophy, con…	no	yes	no	yes	no	no	no	no	no	no	no		undx	no	no	13	frequent	8.5	IV	Phase 4 (A3)	Intermediate ADNC	intermediate	0	0. No Lewy bodies	0	0	0	0	0	0	0	0	0	0
59	Over 89	1	1	3/3	2.25	1256	29	23		8	23	24.22	Parkinson's disease	Parkinson's disease; Microscopic changes of Alzheimer's disease; Argyrophilic grains and non-specific glial tauopathy, mesial temporal lobe	Chronic periportal hepatitis with bridging fibrosis, grade 3, stage 3; History of diffuse large B-cell lymphoma a) Residual lymphoma not identified, b) Medication port present subcutaneously in anterior right thorax; Mild cardiomegaly; Mild calcification, mitral valve; Moderate calcification, aortic valve; Atherosclerosis involving aorta (severe) and coronary arteries (mild to moderate); Divertic…	no	no	no	no	no	yes	no	no	no	no	yes	1	no	no	no	8.5	frequent	4.5	IV	Phase 2 (A1)	Intermediate ADNC	Criteria not met	1	lll. Brainstem/Limbic	4	4	4	3	4	2	0	0	0	0
60	86-89	1	1	3/3	2.5	1224	29	7		13	6	26.43	Mild Cognitive Impairment	Control (history of mild cognitive impairment); Amyloid angiopathy, cerebral cortex; Cerebral white matter rarefaction, frontal lobe; Neurofibrillary tangles, mesial temporal lobe; Old hemorrhagic infarct, right superior frontal gyrus (4 cc); Old microscopic infarct, left caudate nucleus; Old microscopic infarct, cerebellar cortex; Microscopic foci (11), cerebellar cortical sclerosis Immune due t…	Coronary atherosclerosis; Status post left coronary artery stent; Old myocardial infarctions, bilateral cardiac ventricles; Cardiomegaly, clinical history of congestive heart failure; Severe aortic atherosclerosis; Bilateral pleural effusion, 250 cc per side; Abdominal ascites, 500 cc’s; Abdominal adhesions; Hepatic atrophy; Splenic capsular fibrosis; Enlarged prostate gland, clinical history of …	no	yes	no	yes	no	no	no	no	no	no	no		no	undx	no	0	zero	4	IV	Phase 0 (A0)		Criteria not met	0	0. No Lewy bodies	0	0	0	0	0	0	0	0	0	0
61	86-89	1	1	3/3	3.25	1136	26	6		15	6	18.21	Parkinson's disease	Parkinson's disease; Cerebral white matter rarefaction; Acute microscopic cortical infarct, left lateral occipital lobe; Old microscopic cortical infarct, left superior frontal gyrus; Microscopic foci (3), cerebellar cortical sclerosis; Argyrophilic grains, mesial temporal lobe, insula and hypothalamus; Microscopic changes of Alzheimer's disease, insufficient for diagnosis	Acute bronchopneumonia, right lower lobe lung; Subpleural coccidioidal granuloma, right lung; Mild to moderate atherosclerotic stenosis, coronary arteries; Old myocardial infarction, left ventricle; Mild calcification of aortic valve; Moderate to severe aortic atherosclerosis; Prostatic adenocarcinoma, status post Lupron therapy; Mild benign nephrosclerosis, kidneys; Status post hiatal hernia rep…	no	no	no	yes	no	yes	no	no	no	no	yes		no	yes	no	11.5	moderate	1	I	Phase 3 (A2)		Criteria not met	1	llb. Limbic Predominant	4	1	0	2	4	3	0	0	0	0
62	Over 89	1	1	3/3	2.25	1262	27	7		3	8	24.74	Mild Cognitive Impairment	Control (history of mild cognitive impairment); Incidental Lewy body disease; Neurofibrillary tangles, mesial temporal lobe; Old cortical microscopic infarct, left middle frontal gyrus; Microscopic foci cerebellar cortical sclerosis (5); Severe loss of Purkinje cells, cerebellar superior vermis	Left ventricle with fibrosis and hypertrophy consistent with history and gross finding of old myocardial infarction of the left ventricle; Cardiomegaly; Atherosclerosis of coronary arteries, severe; Severe calcific atherosclerosis, aortic; Moderate calcification, tricuspid valve, severe in mitral and aortic valves; Pulmonary anthracosis and features of emphysema; Bilateral pleural adhesions; Hepa…	yes	yes	yes	yes	no	no	no	no	no	no	no		undx	yes	no	0	zero	8	IV	Phase 0 (A0)	Not AD	Criteria not met	0	lla. Brainstem Predominant	4	4	4	1	1	0	0	0	0	0
63	Over 89	2	1	3/3	1.82	1099	20	25		7	25	24.28	Mild Cognitive Impairment	Control with mild cognitive impairment (history); Microscopic changes of Alzheimer's disease, insufficient for diagnosis; Incidental Lewy body disease; Non-specific glial tauopathy, mesial temporal lobe; Cerebral white matter rarefaction; Old microscopic hemorrhages, dentate nucleus cerebellum; Moderate Purkinje cell loss, cerebellar cortex	Cardiomegaly with cardiac myocyte hypertrophy; Mild atherosclerotic stenosis, coronary arteries; Moderate calcification, tricuspid valve; Severe calcification, mitral and aortic valves; Severe atherosclerosis, aorta; Liver with atrophy, congestion, and minute bile duct hamartoma; Multiple renal cortical cysts, bilateral; Kidneys with arteriolar nephrosclerosis and bilateral atrophy; Uterus with e…	yes	yes	yes	yes	no	no	no	no	no	no	no	1	undx	no	no	0	sparse	7.5	IV	Phase 1 (A1)	Low ADNC	low	0	lla. Brainstem Predominant	0	2	1	0	0	0	0	0	0	0
64	Over 89	1	1	3/3	2.87	1344	30	6		7	6	22.93	Control	Control (history); Microscopic changes of Alzheimer's disease, insufficient for diagnosis; Cerebral white matter rarefaction; Argyrophilic grains and non-specific glial tauopathy, mesial temporal lobe; Moderate to marked Purkinje cell loss, cerebellum; Microscopic focus cortical sclerosis, cerebellum	Moderately differentiated adenocarcinoma of rectum with tumor infiltration into perirectal soft tissues; Organizing bronchopneumonia, mild; Airway-centered pulmonary fibrosis, mild; Benign prostatic hypertrophy with marked acute prostatitis; Mild chronic portal hepatitis; Microfocus of laryngeal mucosal ulceration; Mild arteriolar nephrosclerosis; Mild chronic cholecystitis; Diverticulosis, sigmo…	no	yes	no	no	no	no	no	no	no	no	yes	1	no		no	9	frequent	6	IV	Phase 3 (A2)	Intermediate ADNC	Criteria not met	1	0. No Lewy bodies	0	0	0	0	0	0	0	0	0	0
65	Over 89	1	1	3/3	2.97	1261	26	27		1	27	26.27	Control	Control (history); Microscopic changes of Alzheimer's disease, insufficient for diagnosis; Argyrophilic grains, mesial temporal lobe; Non-specific glial tauopathy, focally in amygdala and cortex of insula, parietal and occipital lobes; Old microscopic hemorrhage, right paracentral cerebral white matter; Moderate to marked Purkinje cell loss, superior vermis of cerebellum	Metastatic sarcoma, consistent with myxofibrosarcoma, involving right lung and para-aortic lymph nodes ; Moderate to severe atherosclerotic stenosis, coronary arteries; Severe calcification, aortic and mitral valves, mild in tricuspid and pulmonary valves; Moderate to severe calcific atherosclerosis, aorta; Patchy mild organizing pneumonitis; Right pleural effusion (750 cc); Right pleural adhesio…	no	yes	no	no	no	no	no	no	no	no	yes	1	undx	undx	no	0.5	sparse	6.5	IV	Phase 1 (A1)	Low ADNC	low	0	0. No Lewy bodies	0	0	0	0	0	0	0	0	0	0
66	81-85	2	1	3/3	3.07	1062	30	5		5	5	27.2	Control	Control (history); Microscopic changes of Alzheimer's disease, insufficient for diagnosis; Marked Purkinje cell loss, cerebellar cortex; Argyrophilic grains, posterior cingulate gyrus; Non-specific glial tauopathy, mesial temporal lobe; Old microscopic infarct, left middle frontal gyrus	Moderate atherosclerotic stenosis, coronary arteries; Severe calcification, mitral valve, moderate in aortic valve, mild in pulmonary and tricuspid valves; Cardiomegaly; Severe atherosclerosis, aorta; Lungs showing diffuse fibrosis and bronchiectasis (severe idiopathic pulmonary fibrosis by medical records); Low grade pancreatic intraepithelial neoplasia; Liver with minimal macrovesicular steatos…	no	yes	no	no	no	no	no	no	no	no	yes	1	no	no	no	1.5	sparse	5	IV	Phase 1 (A1)	Low ADNC	low	0	0. No Lewy bodies	0	0	0	0	0	0	0	0	0	0
67	Over 89	1	1	3/4	3.27	1160	28	17		10	2	19.82	Control	Control; Old lacunar infarct, right putamen; Microscopic features of Alzheimer's disease, insufficient for diagnosis; Microscopic changes of TDP-43 proteinopathy, mesial temporal lobe (added by LS 9/17/19 based on Dugger's staining)	Cardiomegaly with left ventricular myocardial hypertrophy; Small/focal left ventricular scar, suggestive of remote myocardial infarct; Clinical history of aspiration pneumonia; Bilateral pleural effusions; Acute ulcerative bronchitis; Subpleural scar with chronic inflammation; Severe aortic atherosclerosis; Diverticulosis, sigmoid colon; Bilateral renal atrophy; Renal cortical cysts, left kidney;…	no	yes	no	no	no	no	no	no	no	no	no		no	yes	yes	8	frequent	3	III	Phase 2 (A1)		criteria not met	0	0. No Lewy bodies	0	0	0	0	0	0	0	0	0	0
68	81-85	2	1	3/4	3.42	996	29	10		2	13	15.98	Control	Control; Microscopic changes of Alzheimer's disease, insufficient for diagnosis; Cerebral white matter rarefaction; Subacute lacunar-sized infarct (1), Old lacunar-sized cystic infarcts (2), Old cystic microscopic infarcts (3), Microscopic foci cortical sclerosis (6), left cerebellum	Nonspecific interstitial pneumonitis, cellular phase; Emphysema with bilateral pleural blebs; Severe calcification, mitral and aortic valves; Mild atherosclerosis, coronary arteries; Moderate to severe calcific atherosclerosis, thoracic and abdominal aorta; Arteriolar nephrosclerosis; Benign renal cortical cysts, bilateral; Diverticulosis, sigmoid colon; Fibrocystic change of breast; History of m…	no	yes	no	no	no	no	no	no	no	no	no		undx	undx	no	10	frequent	4.5	III	Phase 3 (A2)	Intermediate ADNC	Criteria not met	0	0. No Lewy bodies	0	0	0	0	0	0	0	0	0	0
69	86-89	1	1	3/3	4.17	1423	23	3		15	7	29.83	Mild Cognitive Impairment	Mild cognitive impairment (history); Cerebral white matter rarefaction; Neurofibrillary tangles, argyrophilic grains and non-specific glial tauopathy, mesial temporal lobe; Moderate to marked Purkinje cell loss, cerebellar cortex	Metastatic adenocarcinoma involving omentum, consistent with patient’s history of pancreatic adenocarcinoma; Mild to moderate atherosclerotic stenosis, coronary arteries; Moderate and severe calcification, aortic and mitral valves, mild in pulmonary and tricuspid valves; Cardiomegaly, 553 grams; Moderate to severe aortic atherosclerosis; Pleural effusion, bilateral; Splenic capsular fibrosis; Hep…	no	yes	no	yes	no	no	no	no	no	no	yes	1	undx	no	no	0	zero	7	IV	Phase 0 (A0)	Not AD	Criteria not met	0	0. No Lewy bodies	0	0	0	0	0	0	0	0	0	0
70	81-85	2	1	2/3	3	1184	29	57		0	57	30.14	Mild Cognitive Impairment	Control (mild cognitive impairment); Microscopic changes of Alzheimer's disease, insufficient for diagnosis; Amyloid angiopathy, cerebral and cerebellar cortex; Argyrophilic grains and glial tauopathy, mesial temporal lobe; Schwannoma, extra-axial, brainstem	Poorly-differentiated non-small cell carcinoma, right upper lobe of lung and peribronchial lymph nodes; Early bronchopneumonia; Acute pleuritis; Emphysema and chronic bronchitis; Cardiomegaly; Atherosclerosis, aortic, moderate to severe; Acute proctitis with mucosal ulceration and transmural acute inflammation; Acute hepatic congestion with acute hepatitis; Arterionephrosclerosis; Atrophy, left k…	no	yes	no	yes	no	no	no	no	no	no	no	1	no	no	no	12.5	frequent	6.5	IV	Missing/unknown		intermediate	0	0. No Lewy bodies	0	0	0	0	0	0	0	0	0	0
71	86-89	1	1	2/3	2.72	1281	27	13		3	14	28.51	Incidental Lewy body disease	Control (history); Incidental Lewy body disease; Cerebral white matter rarefaction; Neurofibrillary tangles, temporal lobe; Non-specific glial tauopathy, mesial temporal lobe and focally in frontal, insular and parietal cortex	Cardiomegaly- Right and left cardiac hypertrophy, Heart weight: 858 grams; Severe atherosclerotic stenosis, coronary arteries; Severe calcification, aortic and mitral valves, moderate in pulmonary and tricuspid valves; Moderate to severe atherosclerosis, aorta; Granulomatous inflammation and hyalinized granulomas; Amorphous eosinophilic material suggestive of amyloid involving the pancreatic isle…	yes	yes	yes	no	no	no	no	no	no	no	no	1	undx	undx	no	0	zero	7.5	IV	Phase 0 (A0)	Not AD	Criteria not met	0	lla. Brainstem Predominant	4	3	3	1	1	0	1	0	0	0
72	Over 89	1	1	2/4	2.42	1294	28	15		10	1	24.88	Control	Control; Severe amyloid angiopathy; Microscopic changes of Alzheimer's disease, insufficient for diagnosis; Cerebral white matter rarefaction; Acute microscopic infarcts, left middle frontal gyrus (2), left precentral gyrus (1), left lateral occipital cortex (1), left thalamus (1); Two microscopic foci of cortical sclerosis, left superior vermis of cerebellum	High-grade papillary urothelial carcinoma of left renal pelvis; tumor appears confined to kidney; Arterial nephrosclerosis, severe; Myocardial infarct, 1-3 weeks old, left ventricle; Cardiomegaly, 500 gm; Mild coronary atherosclerosis; Calcification, mitral, tricuspid and aortic valves; Severe atherosclerosis, abdominal and thoracic aorta; Renal cortical cysts, right; Status post right hemicolect…	no	yes	no	no	no	no	no	no	no	no	no		no		no	2	sparse	6.5	IV	Phase 1 (A1)	Low ADNC	Criteria not met	1	0. No Lewy bodies	0	0	0	0	0	0	0	0	0	0
73	Over 89	1	1	2/3	1.92	1286	29	7		2	7	22.01	Mild Cognitive Impairment	Control; Mild cognitive impairment (history); Neurofibrillary tangles and non-specific glial tauopathy, mesial temporal lobe; Cerebral amyloid angiopathy; Metastatic melanoma, left occipital cortex	Metastatic malignant melanoma involving heart, pericardium, lung, liver, pancreas, ileum, jejunum, transverse colon, mesentery, omentum, and left occipital lobe cortex of brain; Acute bronchopneumonia; Abdominal aortic calcific atherosclerosis with aneurysm including mural thrombus; Cardiac valvular calcification involving mitral valve (mild) and aortic valve (marked); Prostatic hyperplasia, beni…	no	yes	no	yes	no	no	no	no	no	no	no	1	no	no	no	0	zero	5.5	IV	Phase 0 (A0)		Criteria not met	1	0. No Lewy bodies	0	0	0	0	0	0	0	0	0	0
74	76-80	2	1	2/3	5.77	1190	27	13		4	2	31.36	Mild Cognitive Impairment	Control; Mild cognitive impairment (history); Microscopic changes of Alzheimer's disease, insufficient for diagnosis; Incidental Lewy body disease; Cerebral white matter rarefaction; Argyrophilic grains, mesial temporal lobe; Benign choroid plexus cysts	Poorly differentiated squamous cell carcinoma with no evident treatment effect, 7.5 cm, limited to left lower lobe of lung; Early acute bronchopneumonia with patchy acute lung injury (? early diffuse alveolar damage); Emphysematous change; Bilateral pleural effusions, 2500 cc; Generalized atherosclerosis-a. Mild atherosclerotic stenosis, coronary arteries, b. Moderate calcification, aortic and mi…	yes	yes	yes	yes	no	no	no	no	no	no	yes		undx	no	no	5	moderate	6	IV	Phase 1 (A1)	Intermediate ADNC	Criteria not met	0	lla. Brainstem Predominant	0	1	1	0	0	0	0	0	0	0
75	71-75	1	1	3/3	3.5	1375						22.52	Incidental Lewy body disease	Diseased Control; Glioblastoma multiforme (WHO Grade IV), left frontal lobe; Incidental Lewy bodies, olfactory bulb, medulla and pons	Acute bronchopneumonia, lower lobe left lung; Acute purulent cystitis; Moderate to marked atherosclerotic stenosis, coronary arteries; Moderate atherosclerotic stenosis, carotid arteries; Mild to moderate atherosclerosis, aorta; Cardiomegaly; Acute passive congestion, liver; Status post cryoablation of prostate gland for adenocarcinoma (history); Status post left frontal craniotomy for glioblasto…	yes	yes	yes	no	no	no	no	no	no	no	no		no		no	0	zero	1	II	Phase 0 (A0)		criteria not met	2		1	2	1		0	0		0	0	0
76	71-75	1	1	3/3	3	1300	26	10				29.41	Control	Control; Brain showing only very mild normal aging changes. NO WET FIXED TISSUE AVAILABLE.		no	yes	no	no	no	no	no	no	no	no	no		no	no	no	0	zero	0	I	Phase 0 (A0)	Not AD	criteria not met	0	0. No Lewy bodies	0	0	0	0	0	0	0	0	0	0
77	81-85	1	1	2/3	2.25	1314	30	6		5	6	25.89	Control	Control; Neurofibrillary tangles, argyrophilic grains and non-specific glial tauopathy, mesial temporal lobe; Incidental Lewy body disease	Atherosclerotic vascular disease of left coronary artery and aorta; Calcific degeneration, aortic valve; Cardiomegaly; Centrilobular congestion and necrosis, liver; Melanosis coli with diverticulosis of sigmoid colon; Nephrosclerosis with findings consistent with focal segmental glomerulosclerosis; Nodular hyperplasia, prostate	yes	yes	yes	no	no	no	no	no	no	no	yes	1	no	no	no	0	zero	10	IV	Phase 0 (A0)		Criteria not met	1	l. Olfactory Bulb-Only	3	0	0	0	1	0	0	0	0	0
78	86-89	1	1	3/3	3.32	1286	30	17		0	6	24.61	Control	Control (history); Microscopic changes of Alzheimer's disease, insufficient for diagnosis; Cerebral white matter rarefaction; Argyrophilic grains and non-specific glial tauopathy, mesial temporal lobe **Hep B Core and surface antibody positive. Immune due to natural infection: Warn users but keep cultures, fixed, unfixed and frozen tissues.	Acute bronchopneumonia; Lung nodules suggestive of coccidioidomycosis; Apical pleural fibrosis and blebbing; Moderate calcific atherosclerosis of coronary arteries; Moderate to severe calcification of mitral and aortic valves; Mild to moderate atherosclerosis of aorta; Hepatic atrophy with mild macrosteatosis; Status post pancreatectomy with focal remnant pancreas (history of Whipple for pancreat…	no	yes	no	no	no	no	no	no	no	no	yes	1	undx	undx	no	12.5	frequent	9.5	IV	Phase 3 (A2)	Intermediate ADNC	intermediate	0	0. No Lewy bodies	0	0	0	0	0	0	0	0	0	0
79	Over 89	2	1	3/3	3.5	1125	28	5		22	3	22.92	Control	Control; Microscopic changes of Alzheimer's disease, insufficient for diagnosis; Old microscopic infarct, left putamen	Papillary thyroid carcinoma, follicular variant, confined to thyroid in a background of multinodular goiter; Clinical history of invasive ductal carcinoma, left breast, status post lumpectomy with no gross residual disease; Cardiomegaly; Atherosclerosis, aorta, moderate; Benign nephrosclerosis, bilateral kidneys; Cystitis cystica, urinary bladder; Diverticulosis, sigmoid colon; Paratubal cysts, r…	no	yes	no	no	no	no	no	no	no	no	no		no	no	yes	12.5	frequent	5	IV	Phase 2 (A1)		criteria not met	0	0. No Lewy bodies	0	0	0	0	0	0	0	0	0	0
80	Over 89	2	1	3/3	2.92	1054	29	12		7	12	22.13	Control	Control (history); Microscopic changes of Alzheimer's disease, insufficient for diagnosis; Cerebral white matter rarefaction; Non-specific glial tauopathy, mesial temporal lobe	Cardiomegaly; Amyloidosis with diffuse myocardial involvement and focal amyloidoma of lung; Mild atherosclerotic stenosis, coronary arteries; Calcification, cardiac valves; Severe aortic atherosclerosis; Bilateral pleural effusions; Multiple cavernous hemangiomas, liver; Papillary thyroid cancer, invasive encapsulated follicular variant, occurring in background multinodular goiter; Leiomyoma, low…	no	yes	no	no	no	no	no	no	no	no	no	1	undx	undx	no	13.5	moderate	4	III	Phase 4 (A3)	Intermediate ADNC	Criteria not met	0	0. No Lewy bodies	0	0	0	0	0	0	0	0	0	0
81	Over 89	1	1	2/3	3.67	1224	28	8		0	8	23.77	Control	Control (history); Microscopic changes of Alzheimer's disease, insufficient for diagnosis; Incidental Lewy body disease; Microscopic focus of metastatic adenocarcinoma, cerebellar cortex (history of metastatic prostate adenocarcinoma); Old cystic microinfarct, cerebellar cortex; Microscopic foci cerebellar cortical sclerosis (4); Non-specific glial tauopathy, mesial temporal lobe	Prostate with prostatic adenocarcinoma, including perineural invasion and lymph-vascular invasion, metastatic to adrenal gland and cerebellar cortex; Severe acute bronchopneumonia, most prominent in right lower lobe; Severe atherosclerotic stenosis of coronary arteries; Severe mitral valve calcification; Moderate aortic and tricuspid valve calcification; Mild pulmonary valve calcification; Severe…	yes	yes	yes	no	no	no	no	no	no	no	no	1	no	no	no	13	frequent	5.5	IV	Phase 4 (A3)	Intermediate ADNC	Criteria not met	0	lll. Brainstem/Limbic	3	3	1	0	3	0	0	0	0	0
82	86-89	1	1	3/4	2.67	1290	25	13		11	13	24.47	Control	Control; Microscopic changes of Alzheimer's disease, insufficient for diagnosis; Incidental Lewy body disease; Cerebral white matter rarefaction; Moderate to marked loss of Purkinje cells, cerebellum	Pancreatic mucinous cystadenocarcinoma, 5 cm, moderately differentiated- a. No evidence of metastases; Generalized moderate to severe atherosclerosis: a. Moderate stenosis, coronary arteries, b. Mild calcification, pulmonary valve, c. Moderate calcification, aortic valve, d. Moderate to severe atherosclerosis, aorta, e. Moderate arterial nephrosclerosis; Nodular hyperplasia of prostate, 50 gm; Pu…	yes	yes	yes	no	no	no	no	no	no	no	no		undx	undx	no	14.5	frequent	8.5	IV	Phase 5 (A3)	Intermediate ADNC	Criteria not met	2	lll. Brainstem/Limbic	4	2	3	3	4	2	3	1	1	1
83	86-89	2	1	2/3	4.5	1068	25	26		7	24	28.47	Control	Control; Cerebral white matter rarefaction; Lacunar-sized subacute infarct of right anterior thalamus; Acute ischemic changes, left head of caudate nucleus; Subacute microscopic infarctions, left temporal fusiform gyrus and left superior parietal lobule; Microscopic changes of Alzheimer's disease, mild and insufficient for diagnosis; Mild cognitive impairment (history)	Cardiomegaly with left ventricular myocardial hypertrophy; Severe atherosclerosis, thoracic and abdominal aorta; Status post Greenfield filter placement, inferior vena cava; Renal atrophy, bilateral; Hepatic atrophy with passive hepatic congestion and centrilobular necrosis; Adhesions, small bowel; Status post cholecystectomy; Status post hysterectomy and bilateral salpingo-oophorectomy; Nodular …	no	yes	no	yes	no	no	no	no	no	no	no		no	no	no	1	sparse	3	III	Phase 1 (A1)		criteria not met	0	0. No Lewy bodies	0	0	0	0	0	0	0	0	0	0
84	81-85	1	1	3/3	3	1436	28	15		1	14	28.04	Control	Control; Normal aging changes only; Neurofibrillary tangles, mesial temporal lobe; Cerebral white matter rarefaction, parietal lobe	Aortic valve calcification; Atherosclerosis involving coronary arteries and aorta; Cardiac hypertrophy; Coccidioidal granuloma, lung; Emphysema with apical pleural blebs; Diverticulosis, sigmoid colon; Benign renal cortical cysts; Glomerular nephrosclerosis, bilateral kidneys; Benign prostatic hypertrophy	no	yes	no	no	no	no	no	no	no	no	no		no	no	no	0	zero	6.5	IV	Phase 0 (A0)		Criteria not met	0	0. No Lewy bodies	0	0	0	0	0	0	0	0	0	0
85	86-89	2	1	2/3	2.75	1078	30	1		3	24	27.7	Control	Control; Neurofibrillary tangles and argyrophilic grains, mesial temporal lobe; Mild to focally moderate amyloid angiopathy, parietal and occipital lobe; Unruptured saccular aneurysm, right middle cerebral artery, 2.5 cm diameter; Old, lacunar-sized hemorrhagic lesion, right superior temporal gyrus; Microscopic focus cerebellar cortical sclerosis, left hemispheric cortex **Hep B surface and core …	Hemoperitoneum; Status post recent abdominal hernia repair surgery (history of Spigelian hernia with incarcerated bowel); Bilateral pleural effusion; Atelectasis, left lung; Old myocardial infarct, left ventricle; Moderate atherosclerotic stenosis of coronary arteries; Calcification involving mitral and aortic valves; Status post mitral valve replacement surgery; Cardiomegaly; Pericardial adhesio…	no	yes	no	no	no	no	no	no	no	no	yes		no	no	no	0	zero	7	IV	Phase 0 (A0)		Criteria not met	0	0. No Lewy bodies	0	0	0	0	0	0	0	0	0	0
86	Over 89	1	1	3/3	5	1170	23	17		16	16	22.36	Mild Cognitive Impairment	Control (MCI); Microscopic features of Alzheimer's disease, insufficient for diagnosis (mild cognitive impairment by history); Cerebral white matter rarefaction; Old microscopic infarcts, cerebral cortex (2), cerebellar cortex (2); Focal ossified nodule, dura mater of falx cerebri	Cardiomegaly with left ventricular myocardial and myocyte hypertrophy; Severe coronary artery atherosclerotic stenosis; Focal remote myocardial infarcts, left ventricle; Status post coronary artery bypass surgery; Calcification of aortic and mitral valves; Status post cardiac pacemaker placement; Severe aortic atherosclerosis; Calcific atherosclerosis, splenic and mesenteric arteries; Chronic pas…	no	yes	no	yes	no	no	no	no	no	no	no		no	no	no	14	frequent	8	IV	Phase 5 (A3)		criteria not met	1	0. No Lewy bodies	0	0	0	0	0	0	0	0	0	0
87	Over 89	2	1	2/2	4	1156	29	29		3	28	21.95	Control	Control; Microscopic changes of Alzheimer's disease, insufficient for diagnosis; Cerebral white matter rarefaction, parietal lobe; Microscopic changes of Lewy body disease, insufficient for diagnosis (incidental Lewy body disease); Old microscopic cerebellar cortical infarct; Old microscopic foci cerebellar cortical sclerosis (5)	Severe atherosclerotic coronary artery disease; Remote myocardial infarct, left ventricle; Status post circumflex artery stent placement (history); Cardiomegaly; Calcified aortic valve; Status post aortic valve replacement; Status post cardiac pacemaker placement; Severe aortic atherosclerosis; Pericardial adhesions; Nephrosclerosis; Status post renal artery stent placement (history); Early acute…	yes	yes	yes	no	no	no	no	no	no	no	no		no	no	no	11	frequent	6.5	IV	Phase 3 (A2)	Intermediate ADNC	Criteria not met	1	lla. Brainstem Predominant	2	4	0	0	0	0	0	0	0	0
88	86-89	2	1	3/4	3.08	1001	28	4		12	5	37.32	Control	Control (history); Neurofibrillary tangles, mesial temporal lobe; Alzheimer type II astrocytosis, putamen	Mild atherosclerotic stenosis of coronary arteries; Severe calcification of mitral and aortic valves; Moderate atherosclerosis of abdominal aorta; Cardiomegaly; Nodular hyperplasia of thyroid; Hepatic atrophy and mild macrosteatosis; Renal cortical cyst (left) and interstitial fibrosis; Status post cardiac pacemaker placement; Status post hysterectomy and bilateral salpingo-oophorectomy; Status p…	no	yes	no	no	no	no	no	no	no	no	no		undx	undx	no	0	zero	4.5	III	Phase 0 (A0)	Not AD	Criteria not met	0	0. No Lewy bodies	0	0	0	0	0	0	0	0	0	0
89	86-89	1	1	3/3	5.5	1275	30	4				25.41	Control	Control; Normal brain for age	Acute bronchopneumonia, right lung; Interstitial pulmonary fibrosis and chronic inflammation; History of chronic obstructive pulmonary disease; Calcified, sclerotic granuloma, left lung; History of pulmonary tuberculosis, left lung; Cardiomegaly,with right and left ventricular myocardial hypertrophy; Moderate to marked atherosclerotic stenosis, coronary arteries; Moderate atherosclerotic stenosis…	no	yes	no	no	no	no	no	no	no	no	no		no	no	no	0	zero	2	II	Phase 0 (A0)	Not AD	criteria not met	1	0. No Lewy bodies	0	0	0	0	0		0	0	0	0
90	81-85	2	1	3/3	4.77	1235	28	8		22	7	26.38	Control	Control (history); Microscopic changes of Alzheimer's disease, insufficient for diagnosis; Old cortical microscopic infarcts, left middle frontal gyrus (2) and left inferior parietal lobule (1); Moderate to marked loss of Purkinje cells, superior vermis of cerebellum !VERY FRIABLE TISSUE- PROLONGED PMI!	Severe atherosclerotic stenosis, left coronary artery, mild in right coronary artery ; Moderate calcification, aortic, mitral, and tricuspid valves; mild in the pulmonary valve; Cardiomegaly; Severe atherosclerosis with calcification, aorta; Mild emphysema; Pleural effusion, bilateral (500 ml); Hepatic atrophy; Benign ovarian cyst, left; Nodular hyperplasia of thyroid	no	yes	no	no	no	no	no	no	no	no	no	0	no	no	no	14	frequent	6	III	Phase 3 (A2)	Intermediate ADNC	Criteria not met	0	0. No Lewy bodies	0	0	0	0	0	0	0	0	0	0
91	Over 89	2	1	2/3	2.67	954	27	14		4	16	23.92	Control	Control (history); Large evolving (subacute to acute) left cerebral hemisphere middle cerebral artery distribution infarct centered on basal ganglia, insula and lateral temporal lobe but also involving parts of the thalamus, lateral occipital, parietal and frontal lobe and the lateral amygdala, estimated total volume 100 cc; Microscopic changes of Alzheimer's disease, insufficient for diagnosis	Deeply invasive high grade urothelial carcinoma (at least into deep muscularis propria); Lungs with patchy organizing pneumonia and focal foreign body giant cell reaction (cannot rule out aspiration); Lungs with emphysematous changes; Minute non-caseating granuloma, lung; Severe atherosclerosis, coronary arteries; Moderate calcification of aortic valve; Mild calcification of tricuspid valve; Mode…	no	yes	no	no	no	no	no	no	no	no	no		undx	undx	undx	6	sparse	5	III	Phase 2 (A1)	Low ADNC	Criteria not met	0	0. No Lewy bodies	0	0	0	0	0	0	0	0	0	0
92	86-89	1	1	3/4	2.93	1440	27	10		10	11	24.72	Control	Control (history); Large acute right intracerebral hemorrhage with widespread adjacent acute infarction; Severe cerebral amyloid angiopathy; Microscopic changes of Alzheimer's disease, insufficient for diagnosis; Incidental Lewy body disease	Acute bronchopneumonia, right upper lobe; Moderate atherosclerotic stenosis, coronary arteries; Moderate calcification, mitral and aortic valves; Mild cardiomegaly; Moderate to severe aortic atherosclerosis; Diverticulosis, descending colon; Prostate with features consistent with radiation therapy effect; status post radioactive seed implants (for prostate cancer, confirmed by history, 2004); Nod…	yes	yes	yes	no	no	no	no	no	no	no	no		undx	yes	no	13.5	frequent	8	IV	Phase 4 (A3)	Intermediate ADNC	Criteria not met	0	lla. Brainstem Predominant	3	1	0	0	0	0	0	0	0	0
93	76-80	2	1	2/3	3.17	1017	24	12		11	12	30.89	Mild Cognitive Impairment	Control (mild cognitive impairment, history); Microscopic changes of Alzheimer's disease, insufficient for diagnosis; Argyrophilic grains and non-specific glial tauopathy, mesial temporal lobe	Hepatic end stage cirrhosis; Atherosclerosis of aorta, moderate to severe; Atherosclerosis of coronary arteries, mild; Severe calcification of mitral and aortic valves; Cardiomegaly; Marrow emboli in chest wall vasculature; Bilateral acute pneumonitis and emphysematous change; Bilateral pleural effusions and left pleural adhesions; Lymph node with giant cells and asteroid body inclusions (differe…	no	yes	no	yes	no	no	no	no	no	no	yes	1	undx	yes	no	4.5	zero	8	IV	Phase 2 (A1)	Low ADNC	Criteria not met	0	0. No Lewy bodies	0	0	0	0	0	0	0	0	0	0
94	71-75	2	1	3/3	5.23	1155	25	61	33		2	22.13	Parkinson's disease	Parkinson's disease; Cognitive impairment (clinical history); Microscopic changes of progressive supranuclear palsy; Microscopic changes of Alzheimer's disease, insufficient for diagnosis; Status post bilateral subthalamic nucleus deep brain stimulator placement	Mild atherosclerotic stenosis, coronary arteries; Severe calcification, mitral valve; Moderate calcification, aortic, pulmonary, and tricuspid valves; Moderate to severe atherosclerosis, abdominal aorta; Bilateral pulmonary apical fibroelastic scarring with calcification; Hepatic atrophy; Bilateral renal atrophy; Renal cortical cyst, left; Status post deep brain stimulator placement; Status post …	no	no	no	yes	no	yes	no	no	no	yes	no	0	no	no	no	10.5	frequent	2.5	II	Phase 3 (A2)	Low ADNC	Criteria not met	3	lV. Neocortical	4	4	4	4	4	4	4	2	3	2
95	66-70	1	1	2/3	4.12	1345	13	4		63	4	24.29	Parkinson's disease	Parkinson's disease; Dementia (history); Cerebral white matter rarefaction; Microscopic changes of Alzheimer's disease, insufficient for diagnosis; Non-specific glial tauopathy, substantia nigra; Status post bilateral lenticular nucleus transplantation of fetal ventral mesencephalic tissue (1995) with alpha-synuclein and tau pathology within left-sided graft tissue	Cardiomegaly; Moderate calcification of mitral valve, mild in aortic valve; Acute bronchopneumonia; Benign nephrosclerosis; Cortical renal cyst, right (gross identification); Residual prostatic tissue- no prostate adenocarcinoma identified (clinical history of prostate cancer treatment); Nodular hyperplasia of thyroid	no	no	no	no	yes	yes	no	no	no	no	no		undx	yes	no	4.5	sparse	6	IV	Phase 2 (A1)	Low ADNC	low	2	lV. Neocortical	4	4	4	4	4	3	4	3	1	2
96	Over 89	1	1	2/3	2.08	1258	25	7		13	6	29.79	Control	Control; Microscopic changes of Alzheimer's disease, insufficient for diagnosis; Non-specific glial tauopathy, mesial temporal lobe	Patchy scarring of cardiac left and right ventricles and apex, consistent with old myocardial infarction(s); Moderate atherosclerotic stenosis of the coronary arteries; Moderate calcification of the aortic valve; Cardiomegaly, consistent with clinical history of congestive heart failure; Moderate to severe aortic atherosclerosis; Hepatic centrilobular congestion; Hepatic atrophy; Bilateral renal …	no	yes	no	no	no	no	no	no	no	no	no	1	no		no	10	frequent	6	IV	Phase 2 (A1)		Criteria not met	0	0. No Lewy bodies	0	0	0	0	0	0	0	0	0	0
97	Over 89	2	1	2/3	4.33	1083	30	26				24.85	Control	Mild cognitive impairment (history); Control; Microscopic changes of Alzheimer's disease, insufficient for diagnosis; Cerebral white matter rarefaction; Non-specific glial tauopathy, mesial temporal lobe; Old microscopic infarct, cerebellar cortex	Moderate to severe atherosclerotic stenosis, coronary arteries; Moderate calcification, aortic and mitral valves (history of aortic stenosis); Cardiomegaly; Severe atherosclerosis, aorta; Hepatic atrophy; Bilateral renal atrophy and benign arteriolar nephrosclerosis (history of hypertension, renal artery stenosis, and chronic renal insufficiency); Multiple renal cortical cysts, bilateral; Splenic…	no	yes	no	yes	no	no	no	no	no	no	no	1	undx	no	no	6.5	frequent	5.5	IV	Phase 3 (A2)	Intermediate ADNC	Criteria not met	0	0. No Lewy bodies	0	0	0	0	0	0	0	0	0	0
98	81-85	1	1	4/4	3	1224	29	4		39.5	4	27.5	Parkinson's disease	Parkinson's disease	Generalized atherosclerosis; Mild coronary artery atherosclerosis; Moderate to severe aortic atherosclerosis; Severe calcification of aortic valve; Cardiomegaly, 525 grams; Bilateral serous pleural effusions, 100 ml; Mild chronic gastritis without atrophy; Mild melanosis coli; Acute hepatic congestion; Mild arterionephrosclerosis; Nodular hyperplasia of prostate with infarct; Testicular atrophy; …	no	no	no	no	no	yes	no	no	no	no	no		no	no	no	0	zero	7	IV	Phase 0 (A0)		Criteria not met	3	lla. Brainstem Predominant	2	3	3	3	2	1	2	1	1	1
99	76-80	2	1	3/4	3	1442	27	38		21	28	24.18	Parkinson's disease	Parkinson's disease; Large acute cerebral hemispheric infarct (400 cc), right middle cerebral artery distribution with transtentorial and cerebellar tonsillar herniation; Microscopic changes of Alzheimer's disease, insufficient for diagnosis; Status post bilateral deep brain stimulator placement, subthalamic nuclei; GBA E326K mutation	Cardiomegaly; Moderate to severe aortic atherosclerosis; Chronic passive congestion, lungs; Angiomyolipoma, right kidney; Mild benign nephrosclerosis; Chronic cholecystitis; Status post deep brain stimulator placement; Status post hysterectomy with bilateral salpingo-oophorectomy	no	no	no	yes	no	yes	no	no	no	no	no		no	no	no	8	frequent	0.5	I	Missing/unknown		low	2	lll. Brainstem/Limbic		3	3		3		1	1	0	0
100	81-85	2	1	3/4	2.43	1109	10	11		55	11	20.81	Parkinson's disease	Parkinson's disease; Alzheimer's disease; Cerebral white matter rarefaction; Old cortical microscopic hemorrhagic infarctions or contusions, left middle frontal gyrus; Argyrophilic grains, mesial temporal lobe; Status post left craniotomy for subdural hematoma (2006)	Acute bronchopneumonia, left lower lobe, lung; Cardiomegaly; Mild atherosclerotic stenosis, coronary arteries; Moderate and severe calcification, mitral and aortic valves, respectively, mild in tricuspid and pulmonary valves; Moderate to severe atherosclerosis, abdominal aorta; Hepatic atrophy with no microscopic alterations; Bilateral renal atrophy with no significant microscopic alterations; Di…	no	no	no	no	no	yes	no	yes	no	no	yes		undx	undx	no	12	frequent	7.5	IV	Phase 4 (A3)	Intermediate ADNC	intermediate	3	lV. Neocortical	4	4	3	4	4	4	4	4	3	3
101	71-75	1	1	3/4	3.57	1124	25	37		21	15	31.08	Parkinson's disease	Parkinson's disease; Alzheimer's disease; Cerebral white matter rarefaction; Argyrophilic grains, mesial temporal lobe; GBA T369M, C342 mutation; GBA1 E365K het 07.15.25	Acute bronchopneumonia, left lower lobe or lung; Moderate to severe atherosclerosis involving coronary arteries and aorta; Cardiomegaly, 400 grams; Remote myocardial infarct, left ventricle; Mild calcification of aortic valve; Emphysema with bleb formation; Pleural adhesions; Benign renal cortical cysts, bilateral; Nodular hyperplasia of prostate, 94 grams; Patchy acute esophagitis; Cholelithiasi…	no	no	no	no	no	yes	no	yes	no	no	yes		no	no	no	8.5	frequent	3	IV	Phase 2 (A1)		intermediate	3	lV. Neocortical	4	4	4	3	4	3	3	2	1	1
102	76-80	2	1	3/4	4.08	1292	20	43		56	2	26.94	Parkinson's disease	Parkinson's disease Alzheimer's disease; Vascular dementia; Cerebral white matter rarefaction; Old cystic infarctions, right superior parietal lobule cortex (3 cc) and right centrum semiovale (18 cc); Old microscopic cortical infarct, left lateral occipital lobe; Argyrophilic grains, mesial temporal lobe; Marked and extensive Purkinje cell loss, cerebellum	Acute bronchopneumonia, bilateral lower lobes of lungs; Pleural adhesions, right lung; Cardiomegaly; Moderate atherosclerotic stenosis, coronary arteries; Mild calcification, aortic valve; Moderate calcification, mitral valve; Severe aortic atherosclerosis; Renal atrophy, left; Diverticulosis, sigmoid colon; Status post hysterectomy and bilateral salpingo-oophorectomy (confirmed by history); Stat…	no	no	no	no	no	yes	no	yes	yes	no	yes		undx	undx	no	13	frequent	7.5	IV	Phase 4 (A3)	Intermediate ADNC	intermediate	2	lV. Neocortical	4	4	4	3	4	4	4	3	3	3
103	71-75	2	1	3/3	2.5	1136	28	4		5	5	24.26	Control	Control; Normal aging changes only. NO WET TISSUE AVAILABLE.	History of right hemicolectomy for colonic adenocarcinoma with Metastases to liver, urinary bladder, peritoneum, diaphragm, mesentery, omentum and perigastric fat; Acute pyelonephritis; Arterial nephrosclerosis; Renal cortical cyst, right; Emphysema; Hepatic steatosis; Mild atherosclerotic stenosis, coronary arteries; Mild calcification, aortic valve; Severe aortic atherosclerosis; Status post ch…	no	yes	no	no	no	no	no	no	no	no	no		no		no	0	zero	2.5	II	Phase 0 (A0)	Not AD	Criteria not met	0	0. No Lewy bodies	0	0	0	0	0	0	0	0	0	0
104	81-85	1	1	2/3	4.25	1246	14	11		58	12	23.99	Parkinson's disease	Parkinson's disease; Dementia (history); Arteriovenous malformation, left convexity leptomeninges and cortex, 2 x 2 x 1.5 cm; Mineralization of blood vessels, globus pallidus, dentate gyrus and dentate nucleus of cerebellum	Cachexia; Lungs with severe bilateral lower lobe acute and organizing bronchopneumonia; Lungs with emphysematous changes; Bilateral pleural blebbing, lungs; Mild atherosclerotic stenosis, coronary arteries; Moderate calcification, aortic and mitral valves; Severe aortic atherosclerosis; Hepatic atrophy; Renal atrophy, bilateral; Renal arteriolar nephrosclerosis; Thyroid with cysts and nodular goi…	no	no	no	no	yes	yes	no	no	no	no	no		undx	no	no	0	zero	5	III	Phase 0 (A0)	Not AD	Criteria not met	3	lV. Neocortical	4	4	4	4	4	4	4	3	2	1
105	Over 89	2	1	2/3	11.65	1092	28	30		2	8	23.68	Control	Control (history); Microscopic changes of Alzheimer's disease, insufficient for diagnosis; Cerebral white matter rarefaction; Argyrophilic grains and non-specific glial tauopathy, mesial temporal lobe	Mild atherosclerotic stenosis, coronary arteries; Moderate and severe calcification of mitral and aortic valves, respectively; mild calcification of tricuspid and pulmonary valves; Severe calcific atherosclerosis, aorta; Benign multinodular goiter (nodular hyperplasia) of thyroid; Apical fibrotic pleural plaques, bilateral lungs; Fibrotic pleural plaque with underlying elastotic scar, right lower…	no	yes	no	no	no	no	no	no	no	no	yes	1	undx	undx	no	10	frequent	8.5	IV	Phase 4 (A3)	Intermediate ADNC	Criteria not met	0	0. No Lewy bodies	0	0	0	0	0	0	0	0	0	0
106	Over 89	1	1	3/3	4	1176	27	42		10	42	24.04	Mild Cognitive Impairment	Mild cognitive impairment (history); Microscopic changes of Alzheimer's disease, insufficient for diagnosis; Old microinfarcts, left putamen and left cerebellar cortex; Non-specific mild glial tauopathy, cerebrum; Status post burr-hole evacuation of subdural hematoma, remote past	Bilateral acute bronchopneumonia, lower lobes; Organizing pulmonary arterial thromboembolus; Pleural adhesions, bilateral; Pleural blebbing, bilateral; Mild emphysema; Cardiac hypertrophy; Mild to moderate atherosclerotic stenosis, coronary arteries; Moderate to severe calcification, heart valves; Multiple remote myocardial infarcts; Atherosclerosis, aorta; Mild chronic portal hepatitis; Hepatic …	no	yes	no	yes	no	no	no	no	no	no	no	1	undx	no	no	4	moderate	7	IV	Phase 2 (A1)	Intermediate ADNC	Criteria not met	0	0. No Lewy bodies	0	0	0	0	0	0	0	0	0	0
107	Over 89	2	1	3/3	2.5	1156	30	6		20	6	27.23	Control	Control; Neurofibrillary tangles, mesial temporal lobe; Focal neurofibrillary tangles and non-specific glial tauopathy, lateral occipital lobe	Cardiomegaly; Mild atherosclerotic stenosis, coronary arteries; Severe calcification, aortic valve; Severe atherosclerosis, abdominal and thoracic aorta; Pleural adhesions, right; Emphysema with apical pleural blebbing, left lung; Diverticulosis with chronic cystitis, urinary bladder; Nodular hyperplasia (benign multinodular goiter), thyroid; Mild benign nephrosclerosis, kidneys; Status post mast…	no	yes	no	no	no	no	no	no	no	no	no	1	undx	no	no	0	zero	6.5	IV	Phase 0 (A0)	Not AD	Criteria not met	0	0. No Lewy bodies	0	0	0	0	0	0	0	0	0	0
108	Over 89	1	1	3/3	2.77	1164	25	17		39	2	34.94	Control	Control (history); Microscopic changes of Alzheimer's disease, insufficient for diagnosis; Cerebral white matter rarefaction; Non-specific glial tauopathy, mesial temporal lobe	Old myocardial infarction, left ventricle; Moderate atherosclerotic stenosis, coronary arteries; Cardiomegaly ; Moderate calcification, mitral and aortic valves; Status post cardiac pacemaker placement; Severe aortic atherosclerosis; Pleural effusion, bilateral; Diverticulosis, sigmoid colon; Benign nodular hyperplasia, prostate; Benign nephrosclerosis, kidneys; Benign spindle cell neoplasm, favo…	no	yes	no	no	no	no	no	no	no	no	no	1	undx	undx	undx	13.5	frequent	8.5	IV	Phase 4 (A3)	Intermediate ADNC	Criteria not met	0	0. No Lewy bodies	0	0	0	0	0	0	0	0	0	0
109	Over 89	1	1	3/3	2.3	1218	28	12		9	13	30.89	Control	Control; Microscopic changes of Alzheimer's disease, insufficient for diagnosis; Cerebral white matter rarefaction	Malignant spindle cell tumor, involving pleura, lungs, bone, heart, liver and peribronchial soft tissue; Chronic ischemic heart disease; Cardiomegaly, 500 gm; Pericardial adhesions; Status post cardiac pacemaker placement; Severe aortic atherosclerosis; Severe atherosclerotic stenosis, coronary arteries; Calcification of tricuspid, mitral and aortic valves; Arterial nephrosclerosis with right ren…	no	yes	no	no	no	no	no	no	no	no	no		undx	undx	no	12.5	frequent	5	III	Phase 3 (A2)	Intermediate ADNC	Criteria not met	2	0. No Lewy bodies	0	0	0	0	0	0	0	0	0	0
110	86-89	1	1	3/3	3.15	1390	27	27		53	27	25.92	Parkinson's disease	Parkinson's disease; Microscopic changes of Alzheimer's disease, insufficient for diagnosis; Cerebral white matter rarefaction; Old microscopic cortical infarct, left inferior parietal lobule; Microscopic focus of cerebellar cortical sclerosis; Non-specific glial tauopathy, insula and mesial temporal lobe	Prostatic adenocarcinoma, Grade group 1 (Gleason 3 + 3 = 6) with perineural invasion; Lung with acute and chronic inflammation, edema and congestion (see description); Kidney with nephrosclerosis, tubular atrophy, thyroidization, interstitial fibrosis and mild arteriolar sclerosis; Cardiomegaly; Mild to moderate atherosclerotic stenosis, coronary arteries; Severe calcification, mitral and aortic …	no	no	no	no	no	yes	no	no	no	no	no	1	undx	yes	no	10.5	frequent	5	IV	Phase 3 (A2)	Intermediate ADNC	Criteria not met	3	lV. Neocortical	4	4	4	3	4	3	3	2	2	1
111	81-85	1	1	3/4	4.25	1100	29	4		6	5	29.98	Control	Control; Microscopic changes of Alzheimer's disease, insufficient for diagnosis; Cerebral white matter rarefaction; Old lacunar-sized and microscopic infarcts, cerebellar cortex	Extensive fibrous plaques, bilateral pleura; Right pleural adhesions; Focal nonspecific fibrosis, left upper lobe of lung; Mild to moderate atherosclerotic stenosis, coronary arteries; Moderate calcification, aortic valve, mild in mitral and tricuspid valves; Cardiomegaly; Severe aortic atherosclerosis; Bile duct hamartoma, liver; Cholelithiasis; Congestive splenomegaly; Chronic pancreatitis; Ben…	no	yes	no	no	no	no	no	no	no	no	no		undx	undx	no	5	moderate	4	III	Phase 2 (A1)	Intermediate ADNC	Criteria not met	0	0. No Lewy bodies	0	0	0	0	0	0	0	0	0	0
112	81-85	2	1	2/3	2.07	1249	29	11		1	13	24.09	Control	Control (history); Moderate to severe amyloid angiopathy, cerebral cortex; Microscopic changes of Alzheimer's disease, insufficient for diagnosis; Old microscopic infarct, frontal cortex; Acute cortical microscopic infarct, precentral gyrus; Moderate to marked Purkinje cell loss, superior vermis of cerebellum	Pulmonary fibrosis with superimposed acute lung injury (diffuse alveolar damage), clinical history of chronic obstructive pulmonary disease and possible asbestos-related lung disease; Multiple parietal and visceral pleural plaques, no evidence of malignancy; Coccidioidal granuloma, right lower lobe of lung; Pleural adhesions, right lung; Generalized atherosclerosis, moderate to severe; Mild cardi…	no	yes	no	no	no	no	no	no	no	no	no		undx	undx	no	1	sparse	1.5	I	Phase 1 (A1)	Low ADNC	Criteria not met	0	0. No Lewy bodies	0	0	0	0	0	0	0	0	0	0
113	81-85	1	1	3/3	4.07	1220	26	69		34	69	27.67	Parkinson's disease	Parkinson's disease; Dementia (history); Cerebral white matter rarefaction, occipital lobe; Non-specific glial tauopathy, amygdala and substantia nigra; Neurofibrillary tangles and microscopic changes of TDP-43 proteinopathy, mesial temporal lobe; High LB in cing, no AD path	Acute bronchopneumonia with findings suggestive of aspiration in a background of pulmonary edema, right lower lobe; Moderate pleural blebbing; Severe atherosclerotic stenosis, coronary arteries; Severe calcification, aortic valve, moderate in mitral and pulmonary valves, mild in tricuspid valve; Cardiomegaly; Severe atherosclerosis, aorta; Papillary adenoma, right kidney; Renal cysts, bilateral; …	no	no	no	no	yes	yes	no	no	no	no	no	0	no	yes	no	0	zero	6	IV	Phase 0 (A0)	Not AD	Criteria not met	3	lV. Neocortical	4	4	4	4	4	4	3	3	2	1
114	Over 89	1	1	2/2	23.23	1199	24	50		10	28	26.19	Mild Cognitive Impairment	Mild cognitive impairment (history); Microscopic changes of Alzheimer's disease, insufficient for diagnosis; Non-specific glial tauopathy, putamen and mesial temporal lobe	Findings compatible with prostatic carcinoma with perisacral metastasis; Pulmonary histology consistent with history of pulmonary fibrosis; Pulmonary emphysematous change; Acute bronchitis; Cardiomegaly; Mild atherosclerotic stenosis of coronary arteries; Severe calcification of mitral and aortic valves, mild calcification of tricuspid and pulmonary valves; Moderate aortic atherosclerosis; Gastro…	no	yes	no	yes	no	no	no	no	no	no	no	1	no	no	no	0	sparse	8	IV	Phase 1 (A1)	Low ADNC	low	0	0. No Lewy bodies	0	0	0	0	0	0	0	0	0	0
115	86-89	1	1	2/4	3.3	1500	26	5		7	7	31.96	Mild Cognitive Impairment	Microscopic changes of Alzheimer's disease, insufficient for diagnosis; Incidental Lewy body disease; Cerebral amyloid angiopathy; Cerebral white matter rarefaction; Argyrophilic grains and non-specific glial tauopathy, mesial temporal lobe; Mild cognitive impairment (history)	Acute bronchopneumonia, right lower lobe of lung; Emphysema; Pulmonary vasculopathy, consistent with clinical history of COPD and cardiac disease-cannot exclude pulmonary hypertension; Generalized atherosclerosis; Cardiomegaly, 870 gm; Remote left ventricular myocardial infarct(s), septum and posterior apex; Calcification of cardiac valves; Status post cardiac pacemaker placement; Prostatic adeno…	yes	yes	yes	yes	no	no	no	no	no	no	yes	1	undx	yes	no	5	frequent	5.5	IV	Phase 3 (A2)	Intermediate ADNC	Criteria not met	0	lll. Brainstem/Limbic	4	1	3	1	3	3	0	0	0	0
116	81-85	1	1	3/4	5	1080	24	8		1	8	22.73	Mild Cognitive Impairment	Astrocytoma grade IV (glioblastoma multiforme), left head of caudate; Microscopic changes of Alzheimer's disease, insufficient for diagnosis, mild cognitive impairment (history).	Old myocardial infarction, left ventricle; Moderate atherosclerotic stenosis of coronary arteries; Mild calcification, mitral valve; Moderate calcification, aortic valve; Cardiomegaly; Moderate to severe aortic atherosclerosis; Bilateral pulmonary vascular congestion and emphysema with calcific pleural plaques; Bilateral benign simple renal cysts; Benign hepatic cysts; Hepatic atrophy; Congestive…	no	yes	no	yes	no	no	no	no	no	no	no		no	no	no	13.5	frequent	11.5	VI	Missing/unknown		Criteria not met	1	0. No Lewy bodies	0	0	0	0	0	0	0	0	0	0
117	76-80	2	1	3/3	3.28	1184	26	18		47	18	18.85	Parkinson's disease	Parkinson's disease; Alzheimer's disease; Marked mineralization of blood vessels within globus pallidus and dentate gyrus; GBA N370S mutation	Marked acute pancolitis, consistent with pseudomembranous colitis; Calcific atherosclerosis, aorta; Mild chronic esophagitis; Mild chronic cystitis; Mild lymphocytic thyroiditis; Mild arteriolar nephrosclerosis	no	no	no	no	no	yes	no	yes	no	no	no		no	no	no	13.5	frequent	10.5	V	Phase 4 (A3)		high	3	lV. Neocortical	4	3	4	3	4	4	4	3	3	3
118	86-89	2	1	3/4	3	1154	17	7		23	8	21.44	Parkinson's disease	Parkinson's disease; Alzheimer's disease; Cerebral white matter rarefaction; Argyrophilic grains, mesial temporal lobe	Ischemic heart disease with cardiomegaly and moderate atherosclerosis of the left coronary artery; Severe aortic atherosclerosis; Acute bronchopneumonia, lung; Metastatic carcinoma, consistent with metastatic breast carcinoma, left lower lobe of lung and diaphragm; Chronic cholecystitis and cholelithiasis, gallbladder; Cystitis cystica et glandularis, bladder; Benign nephrosclerosis, kidneys; Mil…	no	no	no	no	no	yes	no	yes	no	no	yes		no	no	no	14	frequent	12	V	Phase 3 (A2)		high	1	lV. Neocortical	4	4	4	4	4	4	4	2	3	3
119	51-55	2	1	3/3	3.15	1162						24.56	Control	Normal brain (control); Sparse diffuse amyloid plaques, temporal and occipital lobes; Reviewed slides and classified as Thal I (TGB 11-30-2020).	Adrenal cortical carcinoma, right adrenal gland, with metastasis to liver; Hypertrophy, left adrenal gland; Acute bronchopneumonia with coccoid bacteria, right lung; Mild emphysematous change with focal subpleural fibrosis, lung; Cardiomegaly; Mild atherosclerosis, aorta; Benign breast tissue with small complex sclerosing lesion (radial scar) and usual duct hyperplasia; Perirenal hemorrhage, left…	no	yes	no	no	no	no	no	no	no	no	no		no		no	1	zero	0.5	I	Phase 1 (A1)	Low ADNC	criteria not met	0	0. No Lewy bodies	0	0	0	0	0	0	0	0	0	0
120	76-80	1	1	3/3	3.25	1224	29	7	12		2	23.87	Parkinson's disease	Parkinson's disease; Microscopic changes of Alzheimer's disease, insufficient for diagnosis; Cerebral white matter rarefaction, occipital lobe; Old cortical microscopic infarct, left inferior frontal gyrus	Pancreatic adenocarcinoma; Acute bronchopneumonia, right lower lobe; Bilateral pleural blebbing; Mild atherosclerotic stenosis of coronary arteries; Mild calcification of aortic valve; Moderate aortic atherosclerosis; Benign nephrosclerosis and cortical cysts, kidneys; Diverticulosis, sigmoid colon; Chronic cholecystitis; Papillary microcarcinoma of thyroid; Hyalinized and calcified granuloma, pe…	no	no	no	no	no	yes	no	no	no	no	no		no	no	no	9	frequent	7.5	IV	Phase 2 (A1)		intermediate	3	lla. Brainstem Predominant	4	3	3	3	2	1	1	1	1	1
121	76-80	1	1	2/3	3.37	1336	20	10	31		10	22.3	Parkinson's disease	Parkinson's disease; Dementia (history); Neurofibrillary tangles, mesial temporal lobe; Subacute subdural hematoma, right frontotemporoparietal region; High LB in cing, no AD path	Mild to moderate atherosclerotic stenosis of coronary arteries; Old myocardial infarction, left ventricle; Moderate to severe aortic atherosclerosis; Mild benign nephrosclerosis; Status post radical prostatectomy (history of prostate cancer)	no	no	no	no	yes	yes	no	no	no	no	no		no	no	no	0	zero	5.5	IV	Phase 0 (A0)		Criteria not met	3	lll. Brainstem/Limbic	4	4	4	4	4	4	3	1	1	1
122	71-75	2	1	3/4	2.25	1181		15		6	15	24.17	Mild Cognitive Impairment	Control (Ciinical history of MCI); Acute left frontal lobe intraparenchymal hemorrhage (68 cc) with spread into ventricles and subarachnoid space; Bilateral cerebral edema with subfalcine herniation of left cingulate gyrus and bilateral diencephalic transtentorial herniation; Secondary acute bilateral hemorrhages, thalamus, brainstem and cerebellum; Microscopic changes of Alzheimer's disease, ins…	Generalized atherosclerosis ; Cardiomegaly, 365 gm; Coronary atherosclerosis; Moderate calcification, aortic and mitral valves; Emphysema; Mild chronic gastritis; Nodular hyperplasia of thyroid; Diverticulosis coli ; Renal cyst, right, benign; Status post hysterectomy with bilateral salpingo-oophorectomy; Status post cholecystectomy; Status post appendectomy	no	yes	no	yes	no	no	no	no	no	no	no		undx	no	no	10.5	frequent	3.5	II	Phase 3 (A2)	Low ADNC	low	0	0. No Lewy bodies	0	0	0	0	0	0	0	0	0	0
123	81-85	1	1	3/3	3.97	1310	23	9		40	24	36.13	Parkinson's disease	Parkinson's disease; Dementia (history); Bilateral old traumatic hemorrhagic contusions of temporal lobes, orbital surfaces of frontal lobes and right frontal pole; Non-specific glial tauopathy, mesial temporal lobe	Cardiac hypertrophy ; Mild atherosclerotic stenosis, coronary arteries; Moderate calcification, mitral and aortic valves ; Severe calcific atherosclerosis, aorta; Renal cortical cysts, left, benign; Benign prostatic hypertrophy; Prostatic calculi; Papillary carcinoma of thyroid, follicular variant, 2 mm diameter, nonencapsulated; Testicular atrophy; Mild arteriolar nephrosclerosis; Mild chronic c…	no	no	no	no	yes	yes	no	no	no	no	no	1	undx	yes	undx	0	zero	5	III	Phase 0 (A0)	Not AD	Criteria not met	2	lll. Brainstem/Limbic	4	4	4	3	4	2	2	1	1	1
124	76-80	2	1	3/3	2.88	1140	27	7		2	7	37.3	Control	Control; Microscopic changes of Alzheimer's disease, insufficient for diagnosis	Lymphoproliferative neoplasm involving lung, peripancreatic tissue, mesentery, and cervical lymph nodes (“large-cell lymphoma” by history); Ulcerative esophagitis, distal esophagus; Hypercellular marrow of rib displaying trilineage hematopoiesis; Mild chronic gastritis; Mild nonspecific portal hepatitis; Congestive splenomegaly; Mild arteriolar nephrosclerosis; Mild coronary atherosclerotic steno…	no	yes	no	no	no	no	no	no	no	no	no		no		no	14	frequent	4	III			Criteria not met	0	0. No Lewy bodies	0	0	0	0	0	0	0	0	0	0
125	81-85	1	1	3/3	2.67	1376	24	3		0	2	26.55	Mild Cognitive Impairment	Mild cognitive impairment (history), Neurofibrillary tangles and non-specific glial tauopathy, temporal lobe; Metastatic carcinoma, right middle frontal gyrus	Adenocarcinoma, right lower lobe of lung; Metastatic adenocarcinoma, consistent with pulmonary adenocarcinoma, involving peribronchial lymph nodes and bilateral adrenal glands; Moderate atherosclerotic stenosis of coronary arteries; Moderate calcification, aortic valve; Cardiomegaly; Status post cardiac pacemaker; Moderate to severe aortic atherosclerosis; Hepatic atrophy; Benign prostatic hypert…	no	yes	no	yes	no	no	no	no	no	no	no	1	no	no	no	0	zero	8.5	IV	Phase 0 (A0)		Criteria not met	0	0. No Lewy bodies	0	0	0	0	0	0	0	0	0	0
126	76-80	1	1	2/3	5.6	1178	28	5		8	6	28.07	Control	Control (history); Mild cognitive impairment (history), Incidental Lewy body disease; Cerebral white matter rarefaction; Neurofibrillary tangles, mesial temporal lobe; Old microscopic infarct, cerebellar cortex	Status post cardiopulmonary resuscitation; Skin contusions, midline anterior thorax; Fractured right fifth rib; Hemopericardium; Severe atherosclerotic stenosis, coronary arteries; Moderate calcification, mitral and aortic valves; Cardiomegaly; focal subendothelial scarring and myocyte hypertrophy; Moderate to severe calcific atherosclerosis, aorta; Hepatosplenomegaly: liver and spleen with conge…	yes	yes	yes	yes	no	no	no	no	no	no	no		undx	no	no	0	zero	2.5	II	Phase 0 (A0)	Not AD	Criteria not met	0	lll. Brainstem/Limbic	3	4	4	1	3	0	0	0	0	0
127	66-70	1	1	2/3	4.08	1174	17	3				24.39	Parkinson's disease	Parkinson's disease; Microscopic changes of Alzheimer's disease, insufficient for diagnosis; Large acute infarct, left cerebral hemisphere; Dementia (history)	Mild atherosclerotic stenosis, coronary arteries; Moderate to marked calcification, mitral and aortic valves; Mild atherosclerosis, aorta; Cachexia; Hepatic atrophy and congestion; Renal atrophy, right; Renal cortical cyst, left; Benign arteriolar nephrosclerosis; Kidneys with patchy interstitial chronic inflammation; Adhesions, transverse colon; Status post cholecystectomy (confirmed by history)…	no	no	no	no	yes	yes	no	no	no	no	no		no	undx	no	1.5	sparse	2	I	Phase 2 (A1)	Low ADNC	low	3	lll. Brainstem/Limbic	4	4	3	4	4	4	4	2	2	0
128	Over 89	1	1	2/3	3.33	1186						22.58	Control	Control; Neurofibrillary tangles, mesial temporal lobe; Moderate patchy Purkinje cell loss, cerebellum. **Note that the presence of chronic lymphocytic leukemia, by history and noted by pathologist in many body sections, means that any organ or tissue in this man probably contains some cancerous blood cells so there is really no control tissue in this man.	Poorly-differentiated squamous cell carcinoma of lung with metastases to regional lymph nodes, liver and spleen; Acute pneumonia; Empyema, left pleural cavity; Pleural adhesions, left lung; Chronic lymphocytic leukemia with involvement of lymph nodes, bone marrow, spleen and liver (lesser involvement of other organs noted); Generalized atherosclerosis with mild to moderate coronary atherosclerosi…	no	yes	no	no	no	no	no	no	no	no	no		no		no	0	sparse	6.5	IV	Phase 0 (A0)		Criteria not met	1	0. No Lewy bodies	0	0	0	0	0	0	0	0	0	0
129	81-85	2	1	2/3	2.12	1149	27	2		34	8	24.07	Control	Control (history); Subacute intraparenchymal hemorrhage, left putamen and basal pons; Subacute infarction, left middle cerebral artery territory, involving precentral gyrus, insula and putamen; Neurofibrillary tangles, mesial temporal lobe; Alzheimer type II astrocytosis; Old microscopic infarct, left caudate nucleus	Cardiomegaly; Severe atherosclerotic stenosis of coronary arteries; Moderate calcification of aortic and mitral valves; Mild calcification of pulmonary and tricuspid valves; Moderate to severe calcific atherosclerosis of aorta; Bilateral pleural adhesions; Renal chronic inflammation and sclerotic glomeruli; Acute and chronic cystitis; Gastroesophageal reflux pattern injury; Hepatic atrophy; Bilat…	no	yes	no	no	no	no	no	no	no	no	no		undx	undx	yes	0	zero	5	III	Phase 0 (A0)	Not AD	Criteria not met	0	0. No Lewy bodies	0	0	0	0	0	0	0	0	0	0
130	86-89	1	1	3/3	3.02	1246	24	2		16	2	24.47	Control	Control (History); Microscopic changes of Alzheimer's disease, insufficient for diagnosis; Non-specific glial tauopathy, limbic brain regions and temporal lobe; Moderate to marked Purkinje cell loss, cerebellar cortex; Capillary telangiectasia, left accumbens nucleus	Metastatic adenocarcinoma, consistent with prostate primary, involving T7-T8 paraspinal region and peribronchial lymph node; Prostate gland not identified; history of radiation therapy noted; Status post bilateral orchiectomy; Acute bronchopneumonia, right lung; Pulmonary granuloma; Pulmonary vascular changes suggestive of pulmonary hypertension; Pleural plaques, right lung apex; Pleural effusion…	no	yes	no	no	no	no	no	no	no	no	no	1	no		no	3	sparse	8	IV	Phase 1 (A1)		Criteria not met	0	0. No Lewy bodies	0	0	0	0	0	0	0	0	0	0
131	Over 89	2	1	3/3	2.08	1051	25	3		12	3	22.1	Control	Control (cognitively normal); Microscopic changes of Alzheimer's disease, insufficient for diagnosis	Severe atherosclerotic stenosis, coronary arteries; Status post cardiac pacemaker placement; Severe calcification, mitral and aortic valves, moderate in tricuspid, mild in pulmonary valve; Cardiomegaly; Intra-alveolar hemosiderin laden macrophages in lung; Severe atherosclerosis, aorta; Liver with centrilobular congestion and sinusoidal dilation; Severe hypertensive nephropathy; Right lower lobe …	no	yes	no	no	no	no	no	no	no	no	no	0	no	no	no	12.5	frequent	5.5	III	Phase 3 (A2)	Intermediate ADNC	intermediate	0	0. No Lewy bodies	0	0	0	0	0	0	0	0	0	0
132	Over 89	2	1	3/3	2.75	1034	24	9		4	9	24.4	Control	Control; Microscopic changes of Alzheimer's disease, insufficient for diagnosis; Incidental Lewy body disease; Cerebral white matter rarefaction	Acute bronchopneumonia, right lower lobe of lung; Mild to moderate atherosclerotic stenosis, coronary arteries; Mild calcification, heart valves; Cardiomegaly; Severe atherosclerosis, aorta; Benign nephrosclerosis, kidneys; Papillary adenoma, type 2, kidney; Adhesions, sigmoid colon; Benign nodular hyperplasia, thyroid; Chronic cystitis, urinary bladder; Foreign body giant cell reaction, mesenter…	yes	yes	yes	no	no	no	no	no	no	no	no		undx	undx	no	15	frequent	11.5	V	Phase 5 (A3)	High ADNC	Criteria not met	0	llb. Limbic Predominant	4	2	1	2	4	4	1	1	1	0
133	76-80	1	1	2/4	2.67	1012						27.49	Mild Cognitive Impairment	Control; Mild cognitive impairment; Microscopic changes of Alzheimer's change, insufficient for diagnosis; Microscopic changes of Lewy body disease, insufficient for diagnosis	Malignant neoplasm, morphologically compatible with malignant melanoma, mass posterior to right eye; Malignant neoplasm, morphologically compatible with metastatic malignant melanoma, liver; Jaundice; Mild atherosclerotic stenosis, coronary arteries; Old left myocardial infarct; Moderate calcification, aortic valve; Cardiomegaly; Severe calcific aortic atherosclerosis; Pleural adhesions, left; Ne…	yes	yes	yes	yes	no	no	no	no	no	no	no		no	no	no	10	frequent	3.5	III			Criteria not met	0	l. Olfactory Bulb-Only	2	0	0	0	0	0	0	0	0	0
134	76-80	1	1	3/3	3.12	1330	30	17		52	8	30.32	Parkinson's disease	Parkinson's disease; Neurofibrillary tangles, mesial temporal lobe; Large acute infarction, left cerebellar hemisphere; Lacunar-sized acute infarction, left medulla; High LB in cing, no AD path	Coronary artery atherosclerosis with remote myocardial infarct of left ventricle, status post coronary artery bypass graft and pacemaker placement, and pericardial adhesions; Calcific atherosclerosis, aorta; Aortic and mitral valve calcification; Cardiac hypertrophy; Mild chronic passive congestion, liver; Benign prostatic hypertrophy with focal remote infarct; Mild chronic inactive gastritis; Mi…	no	no	no	yes	no	yes	no	no	no	no	no		no	yes	no	0	zero	4.5	III	Phase 0 (A0)		Criteria not met	3	lll. Brainstem/Limbic	3	4	4	3	4	3	3	1	1	1
135	81-85	1	1	3/3	2.45	1208	17	1		42	2	22.46	Parkinson's disease	Parkinson's disease; Dementia (history); Microscopic changes of progressive supranuclear palsy; Cerebral white matter rarefaction; Neurofibrillary tangles, argyrophilic grains and non-specific glial tauopathy, mesial temporal lobe	Cardiomegaly, 413 gm; Moderate atherosclerotic stenosis, coronary arteries; Moderate to severe calcification, pulmonary, mitral and aortic valves; Moderate to severe aortic atherosclerosis; Acute bronchopneumonia; Emphysema; Patchy pulmonary edema; Focal apical pleural thickening, bilateral; Right pleural adhesions; Acute and chronic esophagitis with patchy ulceration, benign; Mild chronic gastri…	no	no	no	no	yes	yes	no	no	no	yes	yes	1	undx	undx	no	0	zero	7.5	III	Phase 0 (A0)	Not AD	Criteria not met	3	lV. Neocortical	4	4	4	4	4	3	3	1	2	2
136	61-65	2	1	3/4	2.75	1198	17	20		68	18	18.82	Parkinson's disease	Parkinson's disease; Alzheimer's disease; Cerebral white matter rarefaction; GBA S196P mutation	Bilateral acute bronchopneumonia, probable aspiration; Mild atherosclerotic stenosis of coronary arteries; Pericardial effusion; Moderate-severe aortic atherosclerosis; Benign renal cortical cyst, right kidney; Intramural leiomyoma, uterus; Benign endometrial polyp, uterus; Diverticulosis, sigmoid colon	no	no	no	no	no	yes	no	yes	no	no	no		no	no	no	13	frequent	4	III	Phase 3 (A2)		intermediate	3	lV. Neocortical	4	4	4	4	4	4	4	2	3	3
137	86-89	1	1	3/4	3.68	1248	26	13		35	1	27.6	Parkinson's disease	Parkinson's disease; Mild cognitive impairment (history); Microscopic changes of Alzheimer's disease, insufficient for diagnosis; Cerebral white matter rarefaction; Non-specific glial tauopathy, mesial temporal lobe and insula; Metastatic melanoma with focal radiation necrosis, right convexity leptomeninges and underlying postcentral gyrus	Right postcentral gyrus black mass involving brain leptomeninges and cortex, 1.1 x 1.0 x 0.7 cm, consistent with metastatic melanoma. No other foci of melanoma identified in sections examined; Hemopericardium (150 cc); Mild to moderate atherosclerotic stenosis, coronary arteries; Moderate calcification, mitral valve; Severe calcification, aortic valve; Moderate atherosclerosis, aorta; Focal subpl…	no	no	no	yes	no	yes	no	no	no	no	no	1	undx	no	no	14	frequent	8.5	IV	Phase 3 (A2)	Intermediate ADNC	intermediate	2	lV. Neocortical	3	4	4	3	3	2	2	2	2	2
138	86-89	2	1	3/3	4.92	899							Control	Control (history); Microscopic changes of Alzheimer's disease, insufficient for diagnosis	Metastatic tumor consistent with breast carcinoma present in bilateral lungs, hilar lymph node and all lobes of liver; Mild atherosclerotic stenosis, coronary arteries; Moderate calcification of mitral valve; Cardiac myocyte hypertrophy and cardiomegaly ; Moderate atherosclerosis, aorta ; Bilateral pleural adhesions; Multinodular goiter, thyroid ; Mild periportal fibrosis, liver ; Mild emphysema;…	no	yes	no	no	no	no	no	no	no	no	no	0	undx	undx	no	12	frequent	3.5	II	Phase 3 (A2)	Low ADNC	Criteria not met	0	0. No Lewy bodies	0	0	0	0	0	0	0	0	0	0
139	Over 89	1	1	3/3	3.28	1246	26	36				19.39	Parkinson's disease	Parkinson's disease; Alzheimer's disease; Vascular dementia; Cerebral white matter rarefaction; Old cerebral infarctions, left middle and inferior frontal gyri (15 cc) and left lateral occipital lobe (1 cc); Argyrophilic grains and non-specific glial tauopathy, inferomesial temporal lobe and insula	Marked bilateral bronchopneumonia with bilateral pulmonary abscesses; Emphysema; Marked ulcerative esophagitis; Marked benign prostatic hypertrophy; Focal remote infarct, left ventricle of heart; Mild portal hepatitis; Mild arteriolar nephrosclerosis; Calcific atherosclerosis, aorta; Testicular atrophy, advance; Diverticulosis, sigmoid colon; Bilateral pleural effusions; Bilateral pleural adhesio…	no	no	no	no	no	yes	no	yes	yes	no	yes	1	no		no	7	frequent	8.5	IV			intermediate	2	lV. Neocortical	4	4	4	3	4	4	3	2	1	1
140	76-80	1	1	3/3	2.83	1398	27	3	11		12	20.51	Parkinson's disease	Parkinson's disease; Cerebral white matter rarefaction, frontal lobe; Argyrophilic grains, hippocampus	Acute bronchopneumonia; Mild to moderate atherosclerosis, generalized; Severe pericardial adhesions; Emphysema; Bilateral severe pleural adhesions; Mild arterionephrosclerosis with mild renal atrophy; Benign right renal cortical cyst; Hepatic atrophy; Status post midline thoracotomy (history of pericardial stripping); Status post radical prostatectomy (history), no evidence of recurrent or metast…	no	no	no	no	no	yes	no	no	no	no	yes		no		no	0	zero	4	III	Phase 0 (A0)		Criteria not met	2	lll. Brainstem/Limbic	3	3	4	2	3	2	2	1	1	1
141	71-75	1	1	3/3	4.1	1164	17	7		57	7	20.74	Parkinson's disease	Parkinson's disease; Dementia (clinical history); Corticobasal degeneration; Neurofibrillary tangles and argyrophilic grains, mesial temporal lobe; Microscopic focus of cerebellar cortical sclerosis	Bilateral severe acute bronchopneumonia, lower lobes; Mild atherosclerotic stenosis, coronary arteries; Moderate atherosclerosis, aorta; Bilateral renal atrophy; Benign arteriolar nephrosclerosis; Hepatic atrophy; Liver with centrilobular congestion and necrosis; Diverticulosis, transverse and sigmoid colon; Mildly enlarged prostate gland, consistent with benign prostatic hypertrophy; Acute esoph…	no	no	no	no	yes	yes	no	no	no	no	no		no	no	no	0	sparse	10.5	V	Phase 0 (A0)		Criteria not met	2	lll. Brainstem/Limbic	4	3	3	3	3	2	0	0	0	0
142	76-80	1	1	3/3	4.1	1211	28	6		4	6	31.53	Control	Acute traumatic head injury with: Right parieto-occipital scalp laceration and subgaleal hematoma; Left parieto-occipital subdural cerebral hemorrhages; Microscopic foci of acute ischemic change, head of left caudate nucleus; Left cerebellar hemispheric acute contusions; Left cerebral white matter edema; Microscopic changes of Alzheimer's disease, insufficient for diagnosis; Old lacunar-sized cys…	Prostatic adenocarcinoma with extraprostatic extension and lymph-vascular invasion; Metastatic adenocarcinoma, consistent with known prostate primary, involving para-aortic region, liver, posterior mediastinal lymph node(s), para-esophageal region, and rib; history of longstanding metastatic prostatic adenocarcinoma; Pleural effusion, bilateral; Cardiomegaly with cardiac myocyte hypertrophy; Acut…	no	yes	no	no	no	no	no	no	no	no	no	1	undx	no	no	5	moderate	4.5	III	Phase 3 (A2)	Intermediate ADNC	intermediate	0	0. No Lewy bodies	0	0	0	0	0	0	0	0	0	0
143	71-75	1	1		4.58	1160						24.61	Control	Control; Acute, lacunar-sized hemorrhagic infarction, left occipital lobe; Microscopic changes of Alzheimer's disease, insufficient for diagnosis	Invasive mucinous adenocarcinoma, left lung, lower lobe, 4.2 cm diameter; Nonspecific interstitial fibrosis, fibrosing pattern, lungs; Right pleural adhesions; Atherosclerosis involving aorta and coronary arteries; Benign prostatic hypertrophy; Mild arteriolar nephrosclerosis; Mild inactive chronic gastritis; Mild multinodular goiter, thyroid; Status post right lung lower lobe lobectomy (squamous…	no	yes	no	no	no	no	no	no	no	no	no		no		no	2	sparse	2.5	III			Criteria not met	0	0. No Lewy bodies	0	0	0	0	0	0	0	0	0	0
144	86-89	1	1	3/3	4.72	1427	27	9		2	9	27.9	Control	Control; Neurofibrillary tangles, argyrophilic grains and non-specific glial tauopathy, mesial temporal lobe; Enlarged perivascular spaces with vascular mineralization, caudate nucleus, putamen, thalamus and cerebellar white matter; Old hemorrhagic necrotic area with radiation changes, left cerebellar hemisphere (history of gamma knife radiation therapy to left acoustic neuroma (2009); Persisting…	Testicular atrophy; Splenic congestion; Prostatic stomal hyperplasia; Lungs with patchy and mild emphysematous changes; Hepatic congestion; Benign arteriolar nephrosclerosis; Cardiomegaly with cardiac myocyte hypertrophy; Cardiac left ventricular apex with scar, suggestive of remote infarction, and foreign body giant cell reaction; Sigmoid diverticulosis; Aorta with calcific atherosclerosis, mode…	no	yes	no	no	no	no	no	no	no	no	yes	1	undx	yes	no	0	zero	6	IV	Phase 0 (A0)	Not AD	Criteria not met	0	0. No Lewy bodies	0	0		0	0	0	0	0	0	0
145	76-80	2	1	3/4	2.63	1143	27	8		1	8	27.53	Mild Cognitive Impairment	Mild cognitive impairment (history); Large subacute infarction (289 cc), right cerebrum; Microscopic changes of Alzheimer's disease, insufficient for diagnosis; Argyrophilic grains, mesial temporal lobe	Acute bronchopneumonia, left lung; Atherosclerosis involving A. Aorta, marked, calcific, B. Coronary arteries, mild; 3) Calcification of mitral and aortic valves, moderate to marked; Cardiac hypertrophy; Recent hematoma, left breast; Fibrocystic change of breast, including focal apocrine metaplasia and atypical ductal epithelial hyperplasia; Chronic thyroiditis with marked thyroid atrophy; Left r…	no	yes	no	yes	no	no	no	no	no	no	yes		undx	no	no	13.5	frequent	8	IV	Phase 5 (A3)	Intermediate ADNC	Criteria not met	0	0. No Lewy bodies	0	0	0	0	0	0	0	0	0	0
146	Over 89	2	1	3/3	2.33	1024	28	12		17	12	19.15	Control	Control; Microscopic changes of Alzheimer's disease, insufficient for diagnosis; Argyrophilic grains, mesial temporal lobe; Cerebral white matter rarefaction; Status post bilateral thalamic deep brain stimulator placement (history of essential tremor)	Bilateral acute bronchopneumonia with abscess of left lower lobe and coccoid bacteria; Emphysema with focal honeycomb changes; Papillary renal cell carcinoma, 1.0 cm, confined to left kidney; Renal cortical cyst, right; Mild atherosclerotic stenosis, coronary arteries; Severe aortic atherosclerosis; Arterial nephrosclerosis with renal atrophy; Mild portal chronic hepatitis, Grade 1, Stage 0, etio…	no	yes	no	no	no	no	no	no	no	no	yes		undx	undx	no	5	frequent	7.5	IV	Phase 2 (A1)	Low ADNC	Criteria not met	0	0. No Lewy bodies	0	0	0	0	0	0	0	0	0	0
147	Over 89	1	1	2/3	3.5	1286						22.65	Control	Control; Microscopic changes of Alzheimer's disease, insufficient for diagnosis; Cerebral white matter rarefaction, frontal lobe; Large acute infarctions (220 cc), bilateral cerebral convexities	History of retromolar squamous cell carcinoma, status post right radical neck dissection; Metastatic moderately differentiated squamous cell carcinoma, left lower lobe of lung; Left pleural effusion; Bilateral pleural blebbing; Mild septal and subpleural pulmonary fibrosis, chronic; Acute cholecystitis; Moderate chronic inactive gastritis; Prostatic glandular hyperplasia with acute prostatitis; A…	no	yes	no	no	no	no	no	no	no	no	no		no		no	7	moderate	2.5	III			Criteria not met	0	0. No Lewy bodies	0	0	0	0	0	0	0	0	0	0
148	81-85	1	1	3/3	3.62	1304						22.2	Parkinson's disease	Parkinson's disease; Dementia (history); Cerebral white matter rarefaction; Argyrophilic grains with non-specific glial tauopathy, mesial temporal lobe	Prostatic adenocarcinoma, Gleason grade 4+4=8, metastatic to lung and bone; Early acute bronchopneumonia; Testicular atrophy marked; Aortic atherosclerosis, calcific; Mild chronic cystitis; Mild chronic esophagitis with focal intestinal metaplasia; Diverticulosis, transverse and sigmoid colon; Mild arteriolar nephrosclerosis; Hiatal hernia (history)	no	no	no	no	yes	yes	no	no	no	no	yes	1	no		no	0	zero	3	III	Phase 0 (A0)		Criteria not met	3	lll. Brainstem/Limbic	3	3	3	3	3	2	2	1	1	1
149	76-80	2	1	3/3	2.08	1158	19	19		26	19	34.1	Parkinson's disease	Parkinson's disease; Alzheimer's disease; Cerebral white matter rarefaction; Old microscopic infarct, left putamen	Acute bronchopneumonia, right lower lobe; Moderate atherosclerotic stenosis, coronary arteries; Moderate to severe calcification, heart valves; Severe atherosclerosis, aorta; Hepatic atrophy with steatosis (15%); Renal atrophy and microscopic evidence of chronic kidney disease, bilateral; Renal cysts, bilateral; Cholelithiasis; Diverticulosis, sigmoid colon; Status post hysterectomy with bilatera…	no	no	no	no	no	yes	no	yes	no	no	no		undx	no	no	15	frequent	6.5	IV	Phase 3 (A2)	Intermediate ADNC	intermediate	3	lV. Neocortical	4	4	4	4	4	4	4	3	2	2
150	86-89	2	1	3/3	2.02	972	29	4		0	4	19.52	Control	Control (history); Incidental Lewy body disease; Microscopic changes of Alzheimer's disease, insufficient for diagnosis; Old microscopic infarcts, left cerebral cortex (2) and left cerebellar cortex (5); Microscopic foci left cerebellar cortical sclerosis (12); Alzheimer type II astrocytosis, striatum	Moderately differentiated adenocarcinoma of sigmoid colon, with metastases to lung, diaphragm, liver, spleen, pancreas, omentum, mesentery, uterus, gallbladder, mesenteric lymph nodes, and peribronchial lymph node; Ascites; Bilateral pleural effusion; Mild acute hepatic centrilobular congestion; Chronic esophagitis; Mild atherosclerotic stenosis, coronary arteries; Moderate and severe calcificati…	yes	yes	yes	no	no	no	no	no	no	no	no		undx	no	no	4.5	sparse	4.5	III	Phase 3 (A2)	Intermediate ADNC	Criteria not met	0	lll. Brainstem/Limbic	3	4	4	2	3	2	1	0	0	0
151	71-75	1	1	3/3	4.12	1164						24.27	Control	Control; Neurofibrillary tangles, entorhinal cortex and hippocampus	Squamous cell carcinoma of lung, right lower lobe, with metastasis to peribronchial lymph node; Granulomatous inflammation, peribronchial lymph node; Squamous cell carcinoma, consistent with metastasis, left kidney; Mild coronary atherosclerosis; Moderate aortic atherosclerosis; Mild chronic hepatitis without fibrosis or steatosis, liver; Diverticulosis, transverse and sigmoid colon; Benign nodul…	no	yes	no	no	no	no	no	no	no	no	no		no		no	0	zero	2.25	II	Phase 0 (A0)	Not AD	Criteria not met	1	0. No Lewy bodies	0	0	0	0	0	0	0	0	0	0
152	61-65	1	1	3/4	3.8	1297	29	15		37	15	40.34	Parkinson's disease	Parkinson's disease; Microscopic changes of Alzheimer's disease, insufficient for diagnosis; Acute infarction, right hippocampal head and parahippocampal gyrus (3.5 cc)	Prostatic adenocarcinoma ; Remote myocardial infarct, left ventricle; Marked acute proctitis with mucosal necrosis ; Severe atherosclerotic stenosis, coronary arteries; Severe calcification, aortic and mitral valves, mild in tricuspid and pulmonary valves ; Moderate aortic atherosclerosis; Diverticulosis, sigmoid colon; Arteriolar nephrosclerosis; Mild chronic cystitis; Benign left renal cyst	no	no	no	no	no	yes	no	no	no	no	no	0	no	no	no	8	frequent	5	III	Phase 3 (A2)	Intermediate ADNC	intermediate	3	lV. Neocortical	4	4	4	4	4	3	3	1	2	2
153	86-89	2	1	3/3	3.12	1222	30	20				27.84	Mild Cognitive Impairment	Control (history of mild cognitive impairment); Microscopic changes of Alzheimer's disease, insufficient for diagnosis; Old microscopic infarct, left cerebellar cortex; Moderate to marked Purkinje cell loss, cerebellum; Incidental Lewy body disease; Argyrophilic grains and non-specific glial tauopathy, mesial temporal lobe	Coronary artery disease, status post stent placement; Old myocardial infarction, left ventricle; Cardiomegaly; Aortic atherosclerosis, severe; Pulmonary emphysema and pleural adhesions; Congestive splenomegaly; Benign nephrosclerosis; Intramural leiomyoma of uterus; Diverticulosis, sigmoid colon; Status post cholecystectomy	yes	yes	yes	yes	no	no	no	no	no	no	yes	1	no	no	no	13.5	frequent	7.5	III			intermediate	1	lla. Brainstem Predominant	0	0	1	0	0	0	0	0	0	0
154	81-85	1	1	3/4	5.25	1236	23	2		28	2	27.57	Parkinson's disease	Parkinson's disease; Alzheimer's disease; Cerebral white matter rarefaction; Acute infarction, left middle and inferior frontal gyri, left precentral gyrus and left insula (12 cc); Capillary telangiectasia, left thalamus	Patchy acute bronchopneumonia; Pleural effusion, bilateral; Cardiomegaly; Moderate atherosclerotic stenosis, coronary arteries; Severe calcification of aortic valve, moderate in mitral and mild in tricuspid valve; Severe calcific atherosclerosis, aorta; Adhesions, large intestine; Benign nephrosclerosis with left renal cysts; Prostate fibrosis and atrophy, consistent with history of brachytherapy…	no	no	no	no	no	yes	no	yes	no	no	no		undx	undx	undx	14	frequent	3	III	Phase 4 (A3)	Intermediate ADNC	intermediate	3	lV. Neocortical	4	4	4	4	4	4	4	4	4	3
155	86-89	2	1	3/3	3.5	1009	24	14		0	8	26.78	Mild Cognitive Impairment	Control (history of mild cognitive impairment); Microscopic changes of Alzheimer's disease, insufficient for diagnosis; Subacute infarction, right parietal lobe (32 cc) and right hippocampal formation (3.9 cc); Microscopic foci (2), cerebellar cortical sclerosis; Microscopic changes of TDP-43 proteinopathy, amygdala	Right lung mass, right upper lobe: Nonspecific pulmonary hemorrhage and acute pneumonitis, no hyaline membranes; Right lower lobe of lung: Meningothelial-like micronodules, less than 5 mm, pigmented intra-alveolar macrophages, nonspecific fibrosis and necrosis, chronic inflammation; Left lower lobe of lung: Necrosis, nonspecific fibrosis, and chronic inflammation; Lung, NOS: Meningothelial-like m…	no	yes	no	yes	no	no	no	no	no	no	no	0	no	yes	no	2.5	sparse	5	IV	Phase 1 (A1)	Low ADNC	low	0	0. No Lewy bodies	0	0	0	0	0	0	0	0	0	0
156	86-89	2	1	2/3	2.5	1018	28	5		37	5	22.94	Parkinson's disease	Parkinson's disease; Microscopic changes of Alzheimer's disease, insufficient for diagnosis; Cerebral white matter rarefaction; Microscopic foci of cortical sclerosis (2), cerebellum	Acute bronchopneumonia; Bilateral pleural effusions (100 cc); Emphysema; Pleural adhesions, left lung; Moderate atherosclerotic stenosis, coronary arteries; Moderate to severe calcification, tricuspid, mitral and aortic valves; Extensive pericardial adhesions; Severe atherosclerosis, aorta; Incidental clear cell renal cell carcinoma, low grade; tumor appears confined to kidney; Left renal atrophy…	no	no	no	no	no	yes	no	no	no	no	no		undx	undx	no	12.5	frequent	12.5	V	Phase 3 (A2)	Intermediate ADNC	Criteria not met	3	lV. Neocortical	4	4	4	4	4	4	3	3	2	2
157	76-80	2	1	3/3	2.18	1014	21	5		28	5	24.94	Parkinson's disease	Parkinson's disease; Mild cognitive impairment (clinical history); Neurofibrillary tangles, argyrophilic grains and non-specific glial tauopathy, mesial temporal lobe; Small old infarct, right inferior parietal lobule; Old microscopic infarcts, cerebral cortex (3); Microscopic foci of cerebellar cortical sclerosis (7)	Old myocardial infarction, left ventricle; Mild atherosclerotic stenosis, coronary arteries; Mild calcification, tricuspid and pulmonary valves; Severe calcification, mitral and aortic valves; Cardiomegaly; Moderate aortic atherosclerosis; Adenocarcinoma, morphologically consistent with mammary (ductal) carcinoma, metastatic to lungs, peribronchial lymph node and rib; Pleural effusion, bilateral …	no	no	no	yes	no	yes	no	no	no	no	yes		undx	no	no	0	zero	4	IV	Phase 0 (A0)	Not AD	Criteria not met	2	lll. Brainstem/Limbic	3	3	4	3	4	3	2	1	1	1
158	76-80	1	1	3/3	2.88	1269	29	3		4	5	25.28	Control	Glioblastoma multiforme, involving left frontal, parietal and occipital lobe, basal ganglia, thalamus, midbrain, cerebellar white matter and floor of fourth ventricle in pons and medulla; Microscopic changes of Alzheimer's disease, insufficient for diagnosis; Incidental Lewy body disease	Findings consistent with systemic coccidioidomycosis, involving left lower lung lobe, liver, kidney, peribronchial lymph node; Moderate to severe atherosclerosis, thoracic and abdominal aorta; Mild atherosclerotic stenosis of coronary arteries; Cardiomegaly; Gastroesophageal reflux; Diverticulosis, sigmoid colon; Multiple renal cortical cysts, right; Hydrocele, testis; Status post left partial th…	yes	yes	yes	no	no	no	no	no	no	no	no	0	no	no	no	10	frequent	1.5	II	Phase 3 (A2)	Low ADNC	low	2	lla. Brainstem Predominant	4	4	3	1	1	0	1	0	0	0
159	81-85	2	1	3/3	4	1159	27	10		22	10	28.53	Parkinson's disease	Progressive supranuclear palsy; Parkinson's disease; Mild cognitive impairment (history); Cerebral white matter rarefaction; Non-specific glial tauopathy, amygdala and superior parietal lobule; Old cortical microscopic infarcts, left occipital association cortex (3); Single focus of cerebellar cortical sclerosis; Subacute subdural hematoma, left temporal lobe convexity	Atherosclerosis involving coronary arteries and aorta ; Remote myocardial infarct; Calcification of cardiac valves ; Cardiomegaly; Fatty infiltration of myocardium ; Recent infarcts of spleen ; Remote renal infarct, left ; Mild arteriolar nephrosclerosis ; Mild lymphocytic thyroiditis ; Mild chronic cystitis ; Benign surface epithelial inclusion cysts of ovary ; Status post cholecystectomy ; Stat…	no	no	no	yes	no	yes	no	no	no	yes	no	1	undx	no	undx	0	zero	8	IV	Phase 0 (A0)	Not AD	Criteria not met	2	lla. Brainstem Predominant	0	3	1	1	0	0	0	0	0	0
160	76-80	1	1	2/3	3.3	1183	27	14		49	12	28.8	Parkinson's disease	Parkinson's disease; Old microscopic cortical infarct, left fusiform gyrus; Neurofibrillary tangles, mesial temporal lobe; Non-specific glial tauopathy, cerebral neocortex and amygdala; Status post bilateral deep brain stimulator placement, subthalamic nuclei; Choroid plexus cysts	Acute bronchopneumonia, right lower lobe of lung, marked ; Acute renal cortical infarcts, bilateral; Remote myocardial infarcts, extensive ; Cardiac hypertrophy ; Mild calcification, mitral and aortic valves ; Mild atherosclerosis, aorta ; Bilateral renal cortical cysts ; Benign prostatic hypertrophy ; Testicular atrophy ; Chronic cystitis ; Diverticulosis, sigmoid colon; Status post deep brain s…	no	no	no	yes	no	yes	no	no	no	no	no	1	undx	no	no	0	zero	6	III	Phase 0 (A0)	Not AD	Criteria not met	3	lV. Neocortical	3	4	4	4	4	3	3	1	2	1
161	66-70	1	1	3/3	3.9	1374						27.56	Parkinson's disease	Parkinson's disease; Cognitive disorder, NOS (history); Microscopic changes of Alzheimer's disease, insufficient for diagnosis; Status post deep brain stimulator implants, bilateral subthalamic nuclei	Mild aortic atherosclerosis; Hepatic atrophy and congestion; Microlithiasis, gallbladder; Adhesions, ascending colon; Enlarged prostate gland with changes compatible with radiation therapy (history of prostate cancer treated with radiotherapy in 2004); Status post deep brain stimulator placement (2009); Status post right inguinal hernia repair (by history, 2013); Chronic thyroiditis; Pancreas wit…	no	no	no	yes	no	yes	no	no	no	no	no		undx	undx	undx	13.5	frequent	3	II	Phase 4 (A3)	Low ADNC	Criteria not met	3	lV. Neocortical	4	4	4	4	2	3	3	2	2	2
162	76-80	1	1		5.07	1460			20		2	28.05	Parkinson's disease	Parkinson's disease; Dementia (history); Non-specific glial tauopathy, mesial temporal lobe	Acute bronchopneumonia, bilateral lower lobes of lungs; Bilateral pleural adhesions; Amyloidosis; adrenal glands, liver and kidneys; Mild atherosclerotic stenosis, coronary arteries; Moderate calcification, mitral and aortic valves; Moderate atherosclerosis, aorta; Passive centrilobular congestion, liver; Adhesions, large bowel; Bilateral renal cysts; Benign nodular hyperplasia, prostate; Status …	no	no	no	no	yes	yes	no	no	no	no	no		undx	undx	no	0	zero	8.5	IV	Phase 0 (A0)	Not AD	Criteria not met	3	lV. Neocortical	2	3	4	3	3	4	3	2	1	2
163	76-80	1	1	2/3	3.3	1211	26	10		42	10	27.36	Parkinson's disease	Parkinson's disease; Dementia (history); Cerebral white matter rarefaction; Old perivascular infarcts, white matter, parietal lobe; Neurofibrillary tangles, mesial temporal lobe; Non-specific glial tauopathy, mesial temporal lobe and focally in occipital association cortex adjacent to an old microscopic infarct or contusion	Severe atherosclerotic stenosis, left coronary artery; Moderate and severe calcification, aortic and mitral valve, mild in tricuspid and pulmonary valves; Mild cardiac hypertrophy; Moderate to severe aortic atherosclerosis; Mild congestive hepatomegaly; Mild chronic portal hepatitis; Mild congestive splenomegaly; Chronic pyelonephritis; Benign prostatic hypertrophy; Testicular atrophy; Pancreatic…	no	no	no	no	yes	yes	no	no	no	no	no	1	undx	yes	no	0	zero	5.5	III	Phase 0 (A0)	Not AD	Criteria not met	1	lV. Neocortical	4	4	4	4	4	4	4	1	1	2
164	71-75	1	1	3/4	2.98	1235	9	16	61		16	22.92	Parkinson's disease	Parkinson's disease; Alzheimer's disease	Acute bronchopneumonia ; Mild calcification of mitral and aortic valves; Mild atherosclerosis of coronary arteries ; Moderate (thoracic) to severe (abdominal) atherosclerosis of aorta ; Hepatic atrophy without inflammation, fibrosis, or steatosis ; Bilateral renal atrophy with atrophic tubules; Renal cyst, right ; Mild benign prostatic hyperplasia, prostate ; Atrophic testes ; Hydrocoele, right t…	no	no	no	no	no	yes	no	yes	no	no	no	0	no	no	no	15	frequent	5	III	Phase 3 (A2)	Intermediate ADNC	intermediate	3	lV. Neocortical	4	4	4	4	4	4	4	4	4	3
165	88-89	1	1	3/3	4.18	1156	26	16		31	16	26.83	Parkinson's disease	Parkinson's disease; Mild cognitive impairment (history); Cerebral white matter rarefaction; Microscopic changes of Alzheimer's disease, insufficient for diagnosis; Old lacunar-sized cortical infarct, left cerebellum; Non-specific glial tauopathy, amygdala; Status post left frontoparietal craniotomy for subdural hematoma	Acute bronchopneumonia, right lower lobe, severe; Incidental carcinoid tumorlet, right lower lobe of lung; Patchy mild emphysematous changes; Left pleural adhesions; Bilateral apical pleural fibrosis; Focal scar, right cardiac ventricular apex; Severe atherosclerotic stenosis, coronary arteries; Cardiomegaly and cardiac myocyte hypertrophy; Severe calcification, aortic and mitral valve, mild in t…	no	no	no	yes	no	yes	no	no	no	no	no	1	undx	yes	no	4	frequent	4.5	III	Phase 2 (A1)	Intermediate ADNC	Criteria not met	3	lV. Neocortical	4	4	4	4	4	3	4	2	2	1
166	71-75	2	1	3/3	3.32	1065	30	20		0	20	23.85	Control	Control (clinical history); Microscopic changes of Alzheimer's disease, insufficient for diagnosis	Acute bronchopneumonia; Bilateral pleural effusion; Mild atherosclerotic stenosis, coronary arteries; Moderate calcification, mitral valve, mild in other heart valves; Mild aortic atherosclerosis; Mild pericarditis; Acute cervicitis; Hepatic atrophy; Renal atrophy, right; Status post port placement for central venous access	no	yes	no	no	no	no	no	no	no	no	no	0	undx	undx	undx	1	sparse	5.5	IV	Phase 1 (A1)	Low ADNC	Criteria not met	0	0. No Lewy bodies	0	0	0	0	0	0	0	0	0	0
167	66-70	1	1	3/3	4.88	1356	30	19		0	19	33.09	Incidental Lewy body disease	Control (history); Incidental Lewy body disease; Microscopic changes of Alzheimer's disease, insufficient for diagnosis; Non-specific glial tauopathy, mesial temporal lobe	Cardiomegaly; Severe atherosclerotic stenosis, coronary arteries; Moderate and severe calcification of the aortic and mitral valves, mild in the pulmonary and tricuspid valves; Mild to moderate aortic atherosclerosis; Lung parenchyma with acute and chronic inflammatory infiltrate, see above description; Diverticulosis, sigmoid colon; Splenic fibrosis; Cyst, right kidney; Gallbladder not identifie…	yes	yes	yes	no	no	no	no	no	no	no	no	1	undx	no	no	2	sparse	5.5	III	Phase 2 (A1)	Not AD	Criteria not met	0	lla. Brainstem Predominant	3	4	4	3	1	0	0	0	0	0
168	71-75	1	1	3/3	3.66	1215	29	10	28		7	24.71	Parkinson's disease	Parkinson's disease; Microscopic changes of Alzheimer's disease, insufficient for diagnosis; Cerebral white matter rarefaction; Argyrophilic grains and non-specific glial tauopathy, mesial temporal lobe; Moderate to focally marked loss of Purkinje cells, cerebellum; Old microscopic cortical infarct, left precentral gyrus	Severe acute bronchopneumonia, bilateral lower lobes, with focal hyaline membrane formation and emphysematous changes; Bilateral cardiac apical scarring, suggestive of old myocardial infarction; Severe atherosclerotic stenosis, coronary arteries; Severe calcification of mitral and aortic valves; Mild calcification, tricuspid and pulmonary valves; Cardiomegaly; Severe calcific aortic atheroscleros…	no	no	no	no	no	yes	no	no	no	no	yes	1	undx	undx	no	2.5	sparse	5.5	IV	Phase 1 (A1)	Low ADNC	Criteria not met	2	lll. Brainstem/Limbic	4	4	4	4	4	3	3	1	1	1
169	71-75	1	1	3/3	2.65	1375	19	12		42	12	22	Parkinson's disease	Parkinson's disease; Dementia (clinical history); Microscopic changes of Alzheimer's disease, insufficient for diagnosis; Focal non-specific glial tauopathy, cortex of middle frontal gyrus	Bilateral acute lower lobe bronchopneumonia; Acute bronchitis; Empyema, bilateral (150 cc); Pleural adhesions, bilateral; Moderate atherosclerotic stenosis, coronary arteries; Moderate calcification of heart valves, except pulmonary valve, mild; Mild atherosclerosis, abdominal aorta; Peritoneal adhesions, small and large intestine; Diverticula, sigmoid colon; Benign inflammatory and hemorrhagic m…	no	no	no	no	yes	yes	no	no	no	no	no	1	no	no	no	3	moderate	3.5	III	Phase 2 (A1)	Intermediate ADNC	low	3	lV. Neocortical	4	4	4	4	4	4	4	4	1	2
170	71-75	2	1	3/4	5.92	1200	30	29		2	29	20.82	Control	Control (history); Microscopic changes of Alzheimer's disease, insufficient for diagnosis; Argyrophilic grains and non-specific glial tauopathy, mesial temporal lobe; Large bilateral subacute cerebellar ischemic infarcts (66 cc total)	Acute and organizing pneumonia involving right lower lobe; Findings suggestive of diffuse idiopathic pulmonary neuroendocrine cell hyperplasia (DIPNECH); Acute and chronic bronchitis; Pleural blebbing, bilateral; Mild atherosclerotic stenosis of coronary arteries; Severe calcification of mitral valve, moderate calcification of aortic valve, mild calcification of pulmonary and tricuspid valves; Ca…	no	yes	no	no	no	no	no	no	no	no	yes	1	no	no	no	7.5	sparse	4	IV	Phase 2 (A1)	Low ADNC	low	0	0. No Lewy bodies	0	0	0	0	0	0	0	0	0	0
171	76-80	2	1	3/3	2.93	1290	30	3				26.64	Control	Extensive leptomeningeal carcinomatosis, brain and spinal cord (history of invasive ductal carcinoma, right breast); Cerebral white matter rarefaction; Neurofibrillary tangles, mesial temporal lobe; Amyloid angiopathy, occipital lobe	Metastatic adenocarcinoma involving liver, peribronchial lymph node and CNS, consistent with history of breast carcinoma; Status post right mastectomy; Acute bronchopneumonia; Acute inflammation, larynx; Emphysema; Probable early pulmonary infarct, right lower lobe of lung; Right pleural adhesions; Acute hepatic congestion; Mild to moderate atherosclerosis, generalized; Renal atrophy with arterio…	no	yes	no	no	no	no	no	no	no	no	no		undx	undx	no	0	zero	3.5	III	Phase 0 (A0)	Not AD	Criteria not met	0	0. No Lewy bodies	0	0	0	0	0	0	0	0	0	0
172	51-55	2	1	3/3	3.95	1015						31.62	Control	Control (history); Microscopic changes of Alzheimer's disease, insufficient for diagnosis	Non-small cell carcinoma consistent with metastatic adenoid cystic carcinoma: involving lungs, heart, liver and small bowel mesentery; Pericardial adhesions; Bilateral pleural adhesions and blebs; Severe atherosclerotic stenosis, right coronary artery; Moderate calcification of aortic valve, mild in other valves; Moderate atherosclerosis, abdominal and thoracic aorta; Acute bronchopneumonia, poss…	no	yes	no	no	no	no	no	no	no	no	no		undx	undx	no	6	zero	2	II	Phase 2 (A1)	Low ADNC	low	0	0. No Lewy bodies	0	0	0	0	0	0	0	0	0	0
173	51-55	2	1	3/3	4.67	1471						31.72	Control	Control; Metastatic adenocarcinoma, bilateral cerebellum and left superior temporal gyrus, with extensive leptomeningeal involvement of the brainstem, cerebellum and spinal cord; Neurofibrillary tangles, mesial temporal lobe	Metastatic moderately differentiated adenocarcinoma, consistent with primary intrahepatic cholangiocarcinoma (see description above), involving:a. Liver, b. Bilateral lungs, c. Colonic mesentery, d. Vagina, e. CNS; No discrete tumor identified in pancreas; Hepatomegaly, 3361 gm; Ascites, 400 cc; Patchy acute inflammation of lung, consistent with early acute bronchopneumonia; Cardiomegaly, 442 gm;…	no	yes	no	no	no	no	no	no	no	no	no		undx	undx	no	0	zero	0.5	I	Phase 0 (A0)	Not AD	Criteria not met	0	0. No Lewy bodies	0	0	0	0	0	0	0	0	0	0
174	76-80	2	1	2/4	4.6	1198	28	2		2	2	25.24	Control	Vascular cognitive impairment; Cerebral white matter rarefaction; Multiple old and subacute cerebral infarcts; Microscopic changes of Alzheimer's disease, insufficient for diagnosis	Old myocardial infarction, left ventricle; focal scarring, right ventricle; Severe atherosclerotic stenosis of coronary arteries; Severe calcification of mitral valve; Moderate calcification of aortic valve; Mild calcification of other heart valves; Moderate atherosclerosis, abdominal aorta; Focal acute hemorrhage, right lower lobe of lung; Focal acute bronchopneumonia, right lower lobe lung; Liv…	no	yes	no	yes	no	no	no	no	no	no	no	0	no	no	no	13.5	frequent	5	III	Phase 2 (A1)	Intermediate ADNC	intermediate	0	0. No Lewy bodies	0	0	0	0	0	0	0	0	0	0
175	81-85	1	1	3/4	3.83	1251	27	10		31	10	31	Parkinson's disease	Parkinson's disease; Cerebral white matter rarefaction; Microscopic changes of Alzheimer's disease, insufficient for diagnosis	Acute bronchopneumonia, right lower lobe; Cardiomegaly; Mild to moderate atherosclerotic stenosis, coronary arteries; Calcification, aortic and mitral valves; Mild to moderate calcific aortic atherosclerosis; Hepatic cyst; Renal cyst, right; Diverticulosis, transverse and sigmoid colon; Nodular hyperplasia, thyroid; Mild chronic inactive gastritis; Bladder diverticulosis; Prostate not identified …	no	no	no	yes	no	yes	no	no	no	no	no	0	no	no	no	12	frequent	2	III	Phase 3 (A2)	Intermediate ADNC	intermediate	2	lV. Neocortical	4	4	4	4	4	4	4	2	2	1
176	76-80	2	5	3/3	3.62	1026	27	12		0	12	26.16	Control	Control (history); Incidental Lewy body disease; Microscopic changes of Alzheimer's disease, insufficient for diagnosis; Non-specific glial tauopathy, mesial temporal lobe	Widespread metastatic malignancy, probable poorly differentiated adenocarcinoma, with extensive lymphovascular invasion and tissue metastasis in adrenal, peribronchial lymph nodes, ileum, sigmoid colon serosa, mesentery, right upper lobe of lung, thyroid, and rib bone; Adhesions, ascending colon; Pleural effusion, right, 200 cc; Cardiomegaly; Mild atherosclerotic stenosis, coronary arteries; Mild…	yes	yes	yes	no	no	no	no	no	no	no	no	1	no	no	no	2	sparse	5.5	IV	Phase 2 (A1)	Low ADNC	low	0	lll. Brainstem/Limbic	2	3	3	1	4	0	0	0	0	0
177	86-89	1	1	3/3	5.83	1370						21.14	Parkinson's disease	Parkinson's disease; Dementia (history); Widespread cerebral glioneuronal tauopathy consistent with chronic traumatic encephalopathy; Cerebral white matter rarefaction; Argyrophilic grains, non-specific glial tauopathy and microscopic changes of TDP-43 proteinopathy, mesial temporal lobe; Microscopic changes of Alzheimer's disease, insufficient for diagnosis; Acute microscopic infarct, left putam…	Pancreatic ductal adenocarcinoma with obstructive jaundice and metastasis to peripancreatic lymph node; Cholestatic hepatitis consistent with large duct obstruction, liver; Fibrosis and reactive changes consistent with clinical history of radiation therapy, prostate; Moderate to severe atherosclerotic stenosis, coronary arteries; Severe calcification, aortic, mitral and tricuspid valves, mild in …	no	no	no	no	yes	yes	no	no	no	no	yes	1	no	yes	no	1.5	sparse	9	V	Phase 1 (A1)	Low ADNC	low	3	lV. Neocortical	4	4	4	3	4	4	4	2	1	2
175	76-80	2	1	3/3	4.75	1241	21	35	19		34	27.89	Parkinson's disease	Parkinson's disease; Dementia (clinical history); Cerebral white matter rarefaction; Moderate to marked loss of cerebellar Purkinje cells; Old cystic microscopic infarct (1) and microscopic foci of cortical sclerosis (9), cerebellar cortex; Microscopic changes of Alzheimer's disease, insufficient for diagnosis	Acute bronchopneumonia, left lower lobe; Emphysema; Mild atherosclerotic stenosis, coronary arteries; Moderate calcification, aortic, mitral, and tricuspid valves; mild in pulmonary valve; Moderate atherosclerosis, aorta; Pleural blebbing, bilateral; Adhesions, transverse colon; Hepatic adhesions; Hepatic atrophy; Renal atrophy, bilateral; Chronic cystitis; Status post cholecystectomy (confirmed …	no	no	no	no	yes	yes	no	no	no	no	no	0	no	no	no	1	sparse	6.5	III	Phase 1 (A1)	Low ADNC	low	3	lV. Neocortical	4	4	4	4	4	4	4	4	4	3
[truncated: 28 more columns]

## Sheet: Legend
Subject Number	Sequential for Brain and Body Donation Program Donor ID
expired_age	Age at death; due to HIPAA regulations, exact age at death cannot be shared for subjects aged 90 or over.
gender	Sex
race	Race: all subjects were white/Caucasian.
hispanic	All subjects were non-Hispanic. Data was missing for two subjects.
ApoE	apolipoprotein E genotype
PMI	postmortem interval in hours
BrainWgt	fresh brain weight at autopsy
last_mmse_test_score	last MMSE test score before death
last_mmse_interval_before_death	interval between last MMSE test score and death, in months
motor_updrs_score_on	last motor UPDRS test score prior to death in "on" state with respect to dopaminergic therapy
motor_updrs_score_off	last motor UPDRS test score prior to death in "off" state with respect to dopaminergic therapy
motor_updrs_score_months_prior_to_death	interval between last UPDRS motor score and death, in months
bmi_mean_score	mean body mass index score from medical records and study visits
neurological_dx	major clinical neurological diagnosis during life
neurological_dx_years	years since first symptoms for major clinical neurological diagnosis
neurological_dx_age	age at first diagnosis of major clinical neurological condition
dementia_yn	dementia present at death, yes or no
dementia_years	years since first diagnosis of dementia
dementia_age	age at first diagnosis of dementia
PathDXSummary	list of all neuropathological diagnoses made at autopsy; the order of listing is the neuropathologist's opinion of relative severity
BodyPathDXSummary	list of all anatomical pathology diagnoses made at autopsy
ILBD	incidental Lewy body disease, defined as clinically non-demented and without clinical parkinsonism but having Lewy pathology in the CNS at autopsy
Control	clinically non-demented but may have MCI; MCI is indicated on separate checkbox below
LBS	Lewy pathology present in CNS, together with a named neuropathological diagnosis other than Control, but with insufficient density or distribution to qualify for a diagnosis of PD or DLB
MCI	mild cognitive impairment, broadly defined to include any subject with cognitive impairment but not dementia
dementia_nos	clinically diagnosed dementia but without a clinicopathological diagnosis that includes dementia as a diagnostic criterion, e.g. this category excludes AD, DLB and VaD
PD	probable Parkinson's disease clinical diagnosis; PD with dementia is indicated by a checked box for PD and a checked box for dementia NOS; if NIA-AA intermediate or high AD criteria met, the boxes for PD and AD are checked instead.
DLB	dementia with Lewy bodies according to DLB consortium clinicopathological criteria
AD	NIA-AA intermediate or high AD neuropathological criteria together with a clinical diagnosis of dementia
VAD	vascular dementia by NINDS-AIREN criteria: Román GC et al. Neurology 1993 PMID:8094895.
PSP	progressive supranuclear palsy by modification of Rainwater criteria: Roemer SF et al.Acta Neuropathol. 2022 PMCID:PMC9468104.
ARG	argyrophilic grains in any brain region
ARTAG	aging-related tau astrogliopathy
FTLD-TDP	phosphorylated TDP-43 pathology in limbic regions as well as temporal and frontal neocortex
TDP-43	phosphorylated TDP-43 pathology in limbic regions; fusiform temporal gyrus may also be positive but frontal neocortex is negative
PARKINSONISM-NOS	clinical parkinsonism not meeting clinical criteria for probable PD; excludes conditions for which parkinsonism is an essential part of the diagnosis, e.g. excludes PSP, CBD.
PlaqueTotal	summary of 0-3 semi-quantitative density scores for all plaque types considered together, in frontal, temporal, parietal, hippocampal CA1 and entorhinal/transentorhinal; total possible score is 15.
Plaque density	maximum CERAD neuritic plaque density in any neocortical region
TangleTotal	summary of 0-3 semi-quantitative density scores for neurofibrillary tangles together with neuropil threads but excluding neuritic plaque haloes, in frontal, temporal, parietal, hippocampal CA1 and entorhinal/transentorhinal; total possible score is 15.
Braak score	Braak stage for neurofibrillary degeneration/NFTs, based on presence or absence across limbic and neocortical regions.
ThalPhase	Thal phase across neocortical, hippocampal, entorhinal, striatum, substantia nigra and cerebellar cortex
NIA-AA	NIA-AA criteria for AD neuropathological change level.
NIA-R	NIA-Reagan criteria for AD
sn_depigmentation	semi-quantitative scoring of pigmented neuron loss, from microscopic observation, ranging from 0-3
Unified LB Stage	Unified Staging System for Lewy Body Disorders stage (0-IV); Beach TG et al. Acta Neuropathol 2009;117(6):613-34. PMCID: PMC2757320.
obt	semi-quantitative scoring of density of IHC staining for p-serine 129 alpha synuclein, ranging from 0-4
brain_stem_ix_x	as above
brain_stem_lc	as above
brain_stem_sn	as above
bf_amygdala	as above
bf_trans	as above
bf_cing	as above
nctx_temporal	as above
nctx_frontal	as above
nctx_parietal	as above
sum_lb_density	summary of synuclein density scores in above 10 brain regions, total possible is 40
spinal_cord_cervical	semi-quantitative scoring of density of IHC staining for p-serine 129 alpha synuclein, ranging from 0-4
spinal_cord_thoracic	as above
spinal_cord_lumbar	as above
spinal_cord_sacral	as above
vagus_nerve	as above
sympathetic_ganglia	as above
submondibular_gland	as above
lower_esophagus	as above
Stomach	as above
Sub. Gland SAA	submandibular gland results by synuclein seeding amplification assay (SAA)
Upp.Esoph SAA	upper esophagus SAA results
Low Esoph SAA	lower esophagus SAA results
Stom SAA	stomach SAA results
Duo SAA	duodenum SAA results
Jejun. SAA	jejunum SAA results
IleumSAA	ileum SAA results
Tr.Col SAA	transverse colon SAA results
Sig. Col SAA	sigmoid colon SAA results
Rect. SAA	rectum SAA results
at least one GI SAA pos	at least one of the above GI regions is SAA positive
at least one Brain reg SAA pos	at least one of four brain regions is SAA positive; i.e. positive in olfactory bulb, anterior dorsal medulla including vagus motor nucleus, dorsal pons including locus ceruleus, and medial amygdala
Amyg SAA	SAA positive in medial amygdala
MedullaSAA	SAA positive in dorsal medulla
OBT SAA	SAA positive in olfactory bulb
Pons SAA	SAA positive in dorsal pons
GI SAA pos; brain not SAA pos	SAA positive in any GI region but without brain SAA positive result in olfactory bulb, dorsal medulla, dorsal pons or amygdala
RT-QuIC CSF	SAA positive in postmortem CSF
